# Supplementary material for: Structure, catalysis, chitin transport, and selective inhibition of chitin synthase
Source: Nat Commun. 2023 Aug 8;14:4776. doi: 10.1038/s41467-023-40479-4 (PMC10409773; doi:10.1038/s41467-023-40479-4)
Supplement: Supplementary file 6 — Source Data [file 41467_2023_40479_MOESM6_ESM.zip]

Archive with 3 entries (3 files):
- Source_data1_gel_rawimages.docx
- Source_data2_activity_rawdata.xlsx
- Source_data3_mass-spect.xlsx
