# Supplementary material for: Structure, catalysis, chitin transport, and selective inhibition of chitin synthase
Source: Nat Commun. 2023 Aug 8;14:4776. doi: 10.1038/s41467-023-40479-4 (PMC10409773; doi:10.1038/s41467-023-40479-4)
Supplement: Supplementary file 6 — Source Data [file 41467_2023_40479_MOESM6_ESM.zip › Source_data2_activity_rawdata.xlsx]

## Sheet: Figure 1b
Figure 1b
	Relative Activity(%)	WT	noGlcNAc	EDTA	Trypsin	NikkoZ	PolyB	Control
	Data 1	96.5177	51.2173	-0.85288	263.667	7.28189	17.401	-0.3698
	Data 2	97.4422	54.2681	-4.05117	285.208	7.16229	19.6116	0.1849
	Data 3	106.04	50.755	5.77216	293.066	8.9979	21.9557	0.1849
	Mean	100	52.0801	0.28937	280.647	7.81402	19.6561	3.33333e-08
	SD	4.28763	1.5586	4.09088	12.4279	0.838547	1.85975	0.261488
		散点横坐标
	WT	1
	WT	1
	WT	1
	noGlcNAc	2
	noGlcNAc	2
	noGlcNAc	2
	EDTA	3
	EDTA	3
	EDTA	3
	Trypsin	4
	Trypsin	4
	Trypsin	4
	NikkoZ	5
	NikkoZ	5
	NikkoZ	5
	PolyB	6
	PolyB	6
	PolyB	6
	Control	7
	Control	7
	Control	7

## Sheet: Figure 1c
Figure 1c
	Relative Activity(%)	WT	noGlcNAc	EDTA	Trypsin	Control
	Data 1	132.769	181.692	-5.69231	256.462	7.23077
	Data 2	154.923	138.308	-1.07692	214	-2
	Data 3	12.3077	94.4615	-6.15385	55.6923	-5.23077
	Mean	100	138.154	-4.30769	175.385	-3.33333e-07
	SD	62.6639	35.612	2.29226	86.3922	5.28031
		散点横坐标
	WT	1
	WT	1
	WT	1
	noGlcNAc	2
	noGlcNAc	2
	noGlcNAc	2
	EDTA	3
	EDTA	3
	EDTA	3
	Trypsin	4
	Trypsin	4
	Trypsin	4
	Control	5
	Control	5
	Control	5

## Sheet: Figure 2e
Figure 2e
	Relative Activity(%)	WT	ΔSL
	Data 1	95.7813	2370.79
	Data 2	118.489	2373.07
	Data 3	85.7295	2475.01
	Mean	100	2406.29
	SD	13.7027	48.5997
		散点横坐标
	WT	1
	WT	1
	WT	1
	ΔSL	2
	ΔSL	2
	ΔSL	2

## Sheet: Figure 2f
Figure 2f
	Relative Activity(%)	WT	ΔSL
	Data 1	288.096	1438.1
	Data 2	34.525	1580.95
	Data 3	-22.6179	1116.67
	Mean	100.001	1378.57
	SD	135.034	194.161
		散点横坐标
	WT	1
	WT	1
	WT	1
	ΔSL	2
	ΔSL	2
	ΔSL	2

## Sheet: supplemental figure 3d
supplemental figure 3d
	Trypsin	-	-	-	+	+	+
	Relative Activity(%)	Control	ΔN	WT	WT	NikkoZ	PolyB
	Data 1	-5.51325	232.639	89.2715	224.102	7.38092	26.8309
	Data 2	-0.0304599	265.689	99.6791	248.508	11.0285	31.2509
	Data 3	5.54371	272.776	111.049	254.987	9.25833	39.1575
	Mean	1.03621e-14	257.035	100	242.533	9.22257	32.4131
	SD	4.51404	17.4915	8.89371	13.2978	1.48932	5.09896
		散点横坐标
	Control	1
	Control	1
	Control	1
	ΔN	2
	ΔN	2
	ΔN	2
	WT	3
	WT	3
	WT	3
	WT	4
	WT	4
	WT	4
	NikkoZ	5
	NikkoZ	5
	NikkoZ	5
	PolyB	6
	PolyB	6
	PolyB	6
