# Supplementary material for: Structure, catalysis, chitin transport, and selective inhibition of chitin synthase
Source: Nat Commun. 2023 Aug 8;14:4776. doi: 10.1038/s41467-023-40479-4 (PMC10409773; doi:10.1038/s41467-023-40479-4)
Supplement: Supplementary file 6 — Source Data [file 41467_2023_40479_MOESM6_ESM.zip › Source_data3_mass-spect.xlsx]

## Sheet: fig.S1e
Accession	Description	Score	Coverage	# Proteins	# Unique Peptides	# Peptides	# PSMs	Area	# AAs	MW [kDa]	calc. pI
P08004	Chitin synthase 1 OS=Saccharomyces cerevisiae (strain ATCC 204508 / S288c) OX=559292 GN=CHS1 PE=1 SV=2 - [CHS1_YEAST]	783.657	48.72	1	95	95	243	4.24325e+08	1131	129.788	6.22705
	A2	Sequence	# PSMs	# Proteins	# Protein Groups	Protein Group Accessions	Modifications	ΔCn	Area	q-Value	PEP	XCorr	Charge	MH+ [Da]	ΔM [ppm]	RT [min]	# Missed Cleavages
	High	gEmVDPYDYENSLR	1	1	1	P08004	N-Term(Dimethyl); M3(Oxidation)	0	2.48299e+06	0	0.1818	3.10603	2	1731.76	1.61725	49.327	0
	High	iNTTEDGTFKmEVLVSSSEIQANYDkY	1	1	1	P08004	N-Term(Dimethyl); M11(Oxidation); K26(Guanidinyl)	0	250290	0	0.2282	3.54174	3	3168.51	2.42123	65.6064	2
	High	gYHGLQAkDYYDDPEGGYIDQR	3	1	1	P08004	N-Term(Dimethyl); K8(Guanidinyl)	0	2.86433e+06	0	0.0775	4.06767	3	2630.19	1.37623	46.8001	1
	High	dGkEELDSVk	1	1	1	P08004	N-Term(Dimethyl); K3(Guanidinyl); K10(Guanidinyl)	0	185610	0	0.2415	2.54261	3	1231.63	0.159577	30.8336	1
	High	qAkDYYDDPEGGYIDQR	2	1	1	P08004	N-Term(Dimethyl); K3(Guanidinyl)	0	666429	0	0.133	2.98129	3	2102.94	-0.468611	41.0178	1
	High	fVKLLNPLVASQNFEYkm	2	1	1	P08004	N-Term(Dimethyl); K17(Guanidinyl); M18(Oxidation)	0	1.4598e+06	0	0.1219	3.77797	3	2227.19	-1.52215	66.5854	2
	High	fVKLLNPLVASQNFEYk	14	1	1	P08004	N-Term(Dimethyl); K17(Guanidinyl)	0	4.07617e+07	0	0.1608	4.56362	2	2080.16	-0.149169	66.9092	1
	High	mKSISTDDTLETAk	2	1	1	P08004	N-Term(Dimethyl); K14(Guanidinyl)	0	1.09282e+06	0	0.08844	4.06916	2	1609.81	-0.992634	35.5912	1
	High	kSISTDDTLETAk	1	1	1	P08004	N-Term(Dimethyl); K13(Guanidinyl)	0	4.11651e+06	0	0.3051	2.96275	2	1478.77	-0.2736	29.908	1
	High	gNFVFDSPISk	1	1	1	P08004	N-Term(Dimethyl); K11(Guanidinyl)	0	9.95071e+06	0	0.2849	3.42524	2	1280.67	3.87552	56.7722	0
	High	kSISTDDTLETAK	1	1	1	P08004	N-Term(Dimethyl)	0	380926	0	0.2718	3.23049	2	1436.74	-2.18739	26.8664	1
	High	tSPSIASSSDGYADQEAR	4	1	1	P08004	N-Term(Dimethyl)	0	7.74624e+06	0	0.06611	4.10632	2	1869.84	-1.91696	35.3726	0
	High	dYYDDPEGGYIDQR	1	1	1	P08004	N-Term(Dimethyl)	0	1.96507e+06	0	0.2179	3.77634	2	1733.73	0.744584	45.5165	0
	High	gDDYQINSYLGR	1	1	1	P08004	N-Term(Dimethyl)	0	243022	0.007	0.3408	2.77291	2	1428.68	0.456149	49.6208	0
	High	gNFVFDSPISK	1	1	1	P08004	N-Term(Dimethyl)	0	600720	0	0.1217	3.25112	2	1238.64	1.50077	55.0419	0
	High	fVKLLNPLVASQNFEYK	4	1	1	P08004	N-Term(Dimethyl)	0	7.04715e+06	0	0.1295	3.63039	2	2038.14	0.72035	65.819	1
	High	dTISFEGLITTEAFR	1	1	1	P08004	N-Term(Dimethyl)	0	699142	0	0.1722	5.10387	2	1727.89	4.69634	77.0698	0
	High	YFYGEImENEGFHFF	1	1	1	P08004	M7(Oxidation)	0	408780	0	0.2789	3.36751	2	1945.81	1.69485	75.8389	0
	High	ETELmLVVTmYNEDHILLGR	3	1	1	P08004	M5(Oxidation); M10(Oxidation)	0	527674	0	0.203	2.72698	2	2408.19	3.71783	78.0334	0
	High	YFYGEIMENEGFHFFSSNmYLAEDR	2	1	1	P08004	M19(Oxidation)	0	1.16072e+06	0	0.193	4.11613	3	3112.32	2.68799	76.5624	0
	High	PNIVTLLDAGTmPGkDSIYQLWR	1	1	1	P08004	M12(Oxidation); K15(Guanidinyl)	0	0	0	0.309	2.68198	3	2646.38	2.21052	79.8934	1
	High	PNIVTLLDAGTmPGK	1	1	1	P08004	M12(Oxidation)	0	1.57429e+06	0	0.05967	4.46293	2	1542.82	-0.519209	64.5898	0
	High	IVTLLDAGTmPGk	1	1	1	P08004	M10(Oxidation); K13(Guanidinyl)	0	1.92491e+06	0	0.1642	3.40841	2	1373.75	2.11867	50.4003	0
	High	IVTLLDAGTmPGkDSIYQLWR	1	1	1	P08004	M10(Oxidation); K13(Guanidinyl)	0	9.11582e+06	0	0.108	3.59042	3	2435.28	2.62642	72.1607	1
	High	IVTLLDAGTmPGK	1	1	1	P08004	M10(Oxidation)	0	1.38722e+07	0	0.252	3.50468	2	1331.73	1.59606	48.4803	0
	High	ETELMLVVTmYNEDHILLGR	2	1	1	P08004	M10(Oxidation)	0	1.12152e+06	0	0.2739	3.00893	2	2392.2	3.76023	76.1121	0
	High	mSNILDkTTESN	1	1	1	P08004	M1(Oxidation); K7(Guanidinyl)	0	2.01036e+06	0.007	0.3558	3.42196	2	1410.65	-1.81198	33.6361	1
	High	mSNILDkTTESNFGF	1	1	1	P08004	M1(Oxidation); K7(Guanidinyl)	0	897875	0	0.278	3.56473	2	1761.81	-1.09577	62.767	1
	High	mSNILDkTTESNFGFITVLPGAFSAYR	4	1	1	P08004	M1(Oxidation); K7(Guanidinyl)	0	8.74578e+06	0	0.0919	3.89501	3	3037.52	2.6023	79.3765	1
	High	mEVLVSSSEIQANYDkY	5	1	1	P08004	M1(Oxidation); K16(Guanidinyl)	0	3.71877e+06	0	0.05914	4.65179	2	2033.96	7.21157	55.0491	1
	High	mEVLVSSSEIQANYDK	2	1	1	P08004	M1(Oxidation)	0	1.07795e+06	0	0.1481	4.70761	2	1828.87	1.89876	46.968	0
	High	VASQNFEYk	1	2	1	P08004	K9(Guanidinyl)	0	873381	0	0.3181	2.37144	2	1127.55	-2.06413	33.3071	0
	High	DLGEYDkDDFSRDDEYDDLNTIDkLQ	1	1	1	P08004	K7(Guanidinyl); K24(Guanidinyl)	0	887730	0	0.2832	2.87621	3	3221.43	3.33537	60.9385	3
	High	DLGEYDkDDFSRDDEYDDLNTIDkLQF	1	1	1	P08004	K7(Guanidinyl); K24(Guanidinyl)	0	2.0768e+07	0.007	0.3409	2.53509	3	3368.5	3.86029	68.9426	3
	High	MSNILDkTTESN	1	1	1	P08004	K7(Guanidinyl)	0	1.86812e+06	0	0.3034	3.56315	2	1394.66	-0.402248	39.4626	1
	High	MSNILDkTTESNFGF	1	1	1	P08004	K7(Guanidinyl)	0	1.21883e+06	0	0.2992	3.85472	2	1745.82	1.85493	66.0413	1
	High	MSNILDkTTESNFGFITVLPGAFSAYR	1	1	1	P08004	K7(Guanidinyl)	0	5.222e+06	0	0.3068	2.69954	3	3021.52	3.31676	80.8432	1
	High	SFQNILkNDTISFEGLITTEAFR	1	1	1	P08004	K7(Guanidinyl)	0	350847	0.007	0.3434	2.32948	3	2686.39	3.50664	86.1334	1
	High	HGLQAkDYYDDPEGGYIDQR	1	1	1	P08004	K6(Guanidinyl)	0	524963	0	0.3175	3.00562	3	2382.06	-4.27069	43.4304	1
	High	GLQAkDYYDDPEGGYIDQR	1	1	1	P08004	K5(Guanidinyl)	0	841931	0	0.1542	2.92973	3	2245.02	2.51495	46.1725	1
	High	ILDkTTESNFGFITVLPGAFSAYR	2	1	1	P08004	K4(Guanidinyl)	0	7.54273e+06	0	0.1783	3.22932	3	2689.41	4.62724	77.5231	1
	High	TLkGImDNVK	1	1	1	P08004	K3(Guanidinyl); M6(Oxidation)	0	1.34869e+06	0.004	0.3297	1.81096	3	1176.64	-0.636662	27.6358	1
	High	FVkLLNPLVASQNFEYk	3	1	1	P08004	K3(Guanidinyl); K17(Guanidinyl)	0	2.08567e+06	0	0.2996	3.31445	2	2094.16	4.15605	65.8539	1
	High	YLkVLNDFDPk	1	1	1	P08004	K3(Guanidinyl); K11(Guanidinyl)	0	427162	0.007	0.3592	2.57201	3	1435.77	2.38994	54.781	1
	High	TLkGIMDNVK	1	1	1	P08004	K3(Guanidinyl)	0	1.43976e+06	0.007	0.3475	1.80724	3	1160.64	-0.714464	40.8153	1
	High	ILkNDTISFEGLITTEAFR	1	1	1	P08004	K3(Guanidinyl)	0	538786	0	0.1966	3.83362	2	2210.19	5.64661	72.7526	1
	High	TLLDQYATTTENANTLPNEFk	5	1	1	P08004	K21(Guanidinyl)	0	5.413e+07	0	0.09931	6.01559	2	2426.18	-1.84925	63.0227	0
	High	TLLDQYATTTENANTLPNEFkF	1	1	1	P08004	K21(Guanidinyl)	0	483845	0.007	0.3595	3.27767	3	2573.25	0.030303	71.915	1
	High	MkSISTDDTLETAk	2	1	1	P08004	K2(Guanidinyl); K14(Guanidinyl)	0	799072	0	0.2202	3.30485	2	1623.8	2.38682	36.7361	1
	High	AkDYYDDPEGGYIDQR	1	1	1	P08004	K2(Guanidinyl)	0	4.07388e+06	0	0.06649	3.92552	3	1946.85	0.421608	40.1639	1
	High	MEVLVSSSEIQANYDkYLk	1	1	1	P08004	K16(Guanidinyl); K19(Guanidinyl)	0	0	0	0.2652	2.39882	3	2301.15	-0.444038	65.2729	1
	High	MEVLVSSSEIQANYDkY	3	1	1	P08004	K16(Guanidinyl)	0	2.72663e+06	0	0.0454	5.43767	2	2017.96	3.41806	60.1531	1
	High	PNIVTLLDAGTMPGkDSIYQLWR	1	1	1	P08004	K15(Guanidinyl)	0	93121.4	0.004	0.3281	2.60026	3	2630.38	1.77583	82.5277	1
	High	LLNPLVASQNFEYkmSN	1	1	1	P08004	K14(Guanidinyl); M15(Oxidation)	0	517532	0	0.201	3.35267	3	2026	-1.08134	62.3292	1
	High	LLNPLVASQNFEYkm	1	1	1	P08004	K14(Guanidinyl); M15(Oxidation)	0	6.56248e+06	0	0.09623	3.88916	2	1824.94	2.12279	63.4468	1
	High	EYLHDDSRPVNDGkEELDSVk	3	1	1	P08004	K14(Guanidinyl); K21(Guanidinyl)	0	4.66071e+07	0	0.2419	3.69437	3	2529.2	0.180809	40.334	1
	High	EYLHDDSRPVNDGkEELDSVkSGY	1	1	1	P08004	K14(Guanidinyl); K21(Guanidinyl)	0	2.00111e+06	0	0.2947	2.76343	3	2836.32	1.56043	41.8974	2
	High	SESRPTEPSYDEKk	2	1	1	P08004	K14(Guanidinyl)	0	282070	0	0.2125	2.45159	4	1694.8	0.526081	20.8458	1
	High	LLNPLVASQNFEYk	9	1	1	P08004	K14(Guanidinyl)	0	3.45273e+08	0	0.1132	3.92882	2	1677.9	0.20772	63.5018	0
	High	LLNPLVASQNFEYkM	1	1	1	P08004	K14(Guanidinyl)	0	2.60442e+06	0	0.1024	2.84175	2	1808.94	0.815125	70.5908	1
	High	SESRPTEPSYDEk	1	1	1	P08004	K13(Guanidinyl)	0	1.18042e+07	0	0.3187	2.0868	3	1566.7	-0.82525	24.4062	0
	High	LNPLVASQNFEYk	1	1	1	P08004	K13(Guanidinyl)	0	2.46593e+06	0	0.1211	3.28987	2	1564.81	1.36958	56.4522	0
	High	IVTLLDAGTMPGk	1	1	1	P08004	K13(Guanidinyl)	0	1.59433e+06	0	0.3193	2.78541	2	1357.75	1.54519	57.2176	0
	High	IVTLLDAGTMPGkDSIYQLWR	1	1	1	P08004	K13(Guanidinyl)	0	2.46969e+06	0	0.1092	3.7117	3	2419.29	4.12437	75.5419	1
	High	SISTDDTLETAkK	3	1	1	P08004	K12(Guanidinyl)	0	2.302e+07	0	0.188	3.19417	2	1450.74	0.849444	29.5919	1
	High	SISTDDTLETAk	6	1	1	P08004	K12(Guanidinyl)	0	3.96207e+08	0	0.1923	3.75436	2	1322.64	0.192838	32.9904	0
	High	NPLVASQNFEYk	2	2	1	P08004	K12(Guanidinyl)	0	445288	0	0.1961	3.13628	2	1451.73	2.03976	47.9189	0
	High	DDEYDDLNTIDkL	1	1	1	P08004	K12(Guanidinyl)	0	4.48971e+06	0	0.2089	3.20318	2	1610.72	1.79768	59.986	1
	High	DDEYDDLNTIDkLQF	2	1	1	P08004	K12(Guanidinyl)	0	3.14183e+07	0	0.2145	3.56892	2	1885.85	1.18691	69.507	1
	High	ISTDDTLETAk	1	1	1	P08004	K11(Guanidinyl)	0	2.4831e+06	0	0.2295	3.65944	2	1235.61	-0.446627	32.3516	0
	High	PLVASQNFEYk	1	2	1	P08004	K11(Guanidinyl)	0	1.81516e+06	0	0.1384	3.27761	2	1337.69	1.81968	46.1617	0
	High	GNFVFDSPISk	1	1	1	P08004	K11(Guanidinyl)	0	5.61499e+06	0	0.2016	3.35126	2	1252.63	1.371	55.9882	0
	High	INTTEDGTFkmEVLVSSSEIQANYDkY	2	1	1	P08004	K10(Guanidinyl); M11(Oxidation); K26(Guanidinyl)	0	4.82752e+06	0	0.2624	3.594	3	3182.5	0.179779	68.0009	2
	High	INTTEDGTFkmEVLVSSSEIQANYDK	2	1	1	P08004	K10(Guanidinyl); M11(Oxidation)	0	1.46156e+06	0	0.1169	3.29422	3	2977.42	5.12375	62.1454	1
	High	kAEIPLmTSk	1	1	1	P08004	K1(Guanidinyl); M7(Oxidation); K10(Guanidinyl)	0	6.77916e+06	0	0.1704	3.12621	3	1217.67	-0.638391	31.4359	1
	High	kSISTDDTLETAk	1	1	1	P08004	K1(Guanidinyl); K13(Guanidinyl)	0	9.23506e+06	0	0.3026	2.56023	2	1492.76	0.288336	31.0901	1
	High	kAEIPLMTSk	1	1	1	P08004	K1(Guanidinyl); K10(Guanidinyl)	0	1.78396e+06	0	0.3044	2.66283	3	1201.67	0.657821	40.8414	1
	High	kNEPSYELQNAH	1	1	1	P08004	K1(Guanidinyl)	0	8.53413e+06	0	0.1797	3.67331	2	1471.69	0.139467	28.1573	1
	High	kDYYDDPEGGYIDQR	1	1	1	P08004	K1(Guanidinyl)	0	474412	0	0.3145	2.40001	2	1875.81	-0.818573	40.3138	1
	High	kNEPSYELQNAHSGLFH	1	1	1	P08004	K1(Guanidinyl)	0	669821	0.007	0.3592	2.64155	3	2012.96	1.06187	44.0753	1
	High	kNEPSYELQNAHSGLFHSSNEELTNR	3	1	1	P08004	K1(Guanidinyl)	0	1.76236e+07	0	0.09675	5.22116	3	3043.43	0.149865	44.2489	1
	High	NPNVGGAcGEIR	3	1	1	P08004	C8(Carbamidomethyl)	0	1.19048e+08	0	0.1728	3.32045	2	1243.58	-0.866421	27.6573	0
	High	YQAVTcEPNQLAEkN	2	1	1	P08004	C6(Carbamidomethyl); K14(Guanidinyl)	0	143059	0.007	0.3455	3.77014	2	1806.84	-0.778377	37.3572	1
	High	YQAVTcEPNQLAEk	1	1	1	P08004	C6(Carbamidomethyl); K14(Guanidinyl)	0	2.41107e+07	0	0.2326	3.23429	2	1692.8	0.588522	38.2859	0
	High	YQAVTcEPNQLAEkNF	2	1	1	P08004	C6(Carbamidomethyl); K14(Guanidinyl)	0	1.14117e+06	0	0.1689	4.36309	2	1953.91	1.31085	50.4154	1
	High	IVVcIISDGR	3	1	1	P08004	C4(Carbamidomethyl)	0	5.7383e+07	0	0.2225	3.58193	2	1131.62	1.79039	47.9489	0
	High	FIGcSIYMIVR	1	1	1	P08004	C4(Carbamidomethyl)	0	1.78071e+06	0.007	0.3368	1.91385	2	1358.7	-0.0109294	66.8769	0
	High	ILcFEVVTk	1	1	1	P08004	C3(Carbamidomethyl); K9(Guanidinyl)	0	1.26452e+07	0	0.3077	2.37636	2	1150.63	1.07007	56.5875	0
	High	ILcFEVVTK	1	1	1	P08004	C3(Carbamidomethyl)	0	4.67694e+06	0.007	0.3591	1.75485	2	1108.61	1.28342	54.3254	0
	High	EFRNPNVGGAcGEIR	1	1	1	P08004	C11(Carbamidomethyl)	0	275368	0	0.3056	2.73747	3	1675.79	-2.64331	32.4369	1
	High	SLALLSSLGcYQDGFAkDEINEk	2	1	1	P08004	C10(Carbamidomethyl); K17(Guanidinyl); K23(Guanidinyl)	0	1.24576e+07	0	0.05709	3.98026	3	2642.29	0.0218578	69.7622	1
	High	SLALLSSLGcYQDGFAk	1	1	1	P08004	C10(Carbamidomethyl); K17(Guanidinyl)	0	145643	0	0.1373	3.75975	2	1871.93	0.506267	71.9955	0
	High	SLALLSSLGcYQDGFAK	1	1	1	P08004	C10(Carbamidomethyl)	0	4.19327e+06	0	0.2513	4.1408	2	1829.91	-0.978429	70.9421	0
	High	SLALLSSLGcYQDGF	1	1	1	P08004	C10(Carbamidomethyl)	0	554449	0.007	0.3392	3.33507	2	1630.79	6.16898	78.9572	0
	High	SSNEELTNR	1	1	1	P08004		0	534105	0	0.2599	2.33024	2	1049.49	-0.528077	16.8263	0
	High	VWSSGHNIGR	2	1	1	P08004		0	3.38116e+07	0	0.1964	2.93938	2	1112.56	0.225383	26.6953	0
	High	SSYASTDVPER	6	1	1	P08004		0	5.31494e+08	0	0.2665	3.31887	2	1211.56	1.08297	26.2824	0
	High	VSSSEIQANYDK	1	1	1	P08004		0	187359	0	0.1611	2.78721	2	1340.63	0.887268	30.2892	0
	High	TSPSIASSSDGYADQEAR	7	1	1	P08004		0	2.20537e+08	0	0.03829	3.81033	2	1841.81	-1.18993	31.7092	0
	High	SISTDDTLETAK	1	1	1	P08004		0	3.57706e+07	0	0.2394	3.26275	2	1280.62	0.348746	31.1153	0
	High	SSNMYLAEDR	1	1	1	P08004		0	8.11662e+06	0	0.3103	3.09908	2	1185.52	0.0372083	33.1054	0
	High	SGLFHSSNEELTNR	3	1	1	P08004		0	655668	0	0.08782	3.88586	3	1590.75	0.214018	37.2412	0
	High	DLGEYDKDDFSR	1	1	1	P08004		0	7.75319e+06	0	0.1562	3.54289	2	1459.63	-0.618835	38.8948	1
	High	YNEDHILLGR	2	1	1	P08004		0	3.00474e+06	0	0.2808	3.47374	2	1229.63	-1.37713	40.0352	0
	High	ESDIIVSNDNLTANR	2	1	1	P08004		0	2.71368e+07	0	0.0817	4.83359	2	1660.82	0.824761	42.4596	0
	High	DDEYDDLNTIDK	2	1	1	P08004		0	5.1575e+06	0	0.2502	3.88185	2	1455.61	-0.755502	42.5488	0
	High	GDDYQINSYLGR	6	1	1	P08004		0	2.3902e+08	0	0.3111	4.38064	2	1400.65	1.72111	49.0425	0
	High	DYYDDPEGGYIDQR	7	1	1	P08004		0	2.96844e+08	0	0.0635	4.74274	2	1705.7	0.643002	45.5717	0
	High	MYNEDHILLGR	1	1	1	P08004		0	8.15179e+06	0	0.3073	3.10967	2	1360.67	-1.76269	44.5172	0
	High	TLLDQYATTTEN	1	1	1	P08004		0	9.99443e+06	0.007	0.3459	2.84794	2	1369.65	1.81146	47.6429	0
	High	TLLDQYATTTENAN	1	1	1	P08004		0	1.73331e+07	0	0.1377	4.41747	2	1554.73	2.00648	48.2433	0
	High	EGLITTEAFR	1	1	1	P08004		0	586205	0	0.195	2.70883	2	1136.6	0.627499	49.949	0
	High	PFFNENDYYYNNR	1	1	1	P08004		0	1.54095e+06	0.007	0.3373	3.74285	2	1755.74	-0.908177	51.716	0
	High	MEVLVSSSEIQANYDK	1	1	1	P08004		0	829058	0	0.1002	3.11204	2	1812.87	1.87132	52.8387	0
	High	ITVLPGAFSAYR	1	1	1	P08004		0	2.77078e+06	0	0.2452	2.69627	2	1294.72	1.83031	59.6511	0
	High	SSYASTDVPERVPEFILQR	1	1	1	P08004		0	1.29884e+06	0	0.2998	1.89503	3	2194.12	2.93246	60.0935	1
	High	LLNPLVASQNFEYK	4	1	1	P08004		0	6.88147e+07	0	0.1435	3.79972	2	1635.88	0.852498	63.1469	0
	High	TLLDQYATTTENANTLPNEFK	4	1	1	P08004		0	2.23238e+07	0	0.1873	4.0487	2	2384.17	2.65294	62.2607	0
	High	PNIVTLLDAGTMPGK	1	1	1	P08004		0	911454	0	0.2206	3.39712	2	1526.83	2.94069	67.9648	0
	High	LWNGNFVFDSPISK	1	1	1	P08004		0	317883	0	0.1395	3.56433	2	1623.82	-0.792014	68.0998	0
	High	NDTISFEGLITTEAFR	6	1	1	P08004		0	6.84353e+06	0	0.1549	3.25155	2	1813.9	0.619355	75.9508	0
	High	TTESNFGFITVLPGAFSAYR	2	1	1	P08004		0	1.29095e+07	0	0.06283	3.92759	2	2178.09	2.14633	79.2042	0
	High	WAFEGFAELLRPN	2	1	1	P08004		0	1.02068e+07	0	0.1809	3.86343	2	1549.78	1.47168	81.1655	0
	High	WAFEGFAELLR	1	1	1	P08004		0	2.15537e+06	0	0.2729	2.67472	2	1338.69	2.5221	81.9673	0
	High	TTESNFGFITVLPGAF	1	1	1	P08004		0	9.00252e+06	0	0.1674	3.05446	2	1700.86	2.43056	85.1766	0
P05030	Plasma membrane ATPase 1 OS=Saccharomyces cerevisiae (strain ATCC 204508 / S288c) OX=559292 GN=PMA1 PE=1 SV=2 - [PMA1_YEAST]	37.7586	9.48	2	6	6	12	1.29473e+06	918	99.5562	5.10986
	A2	Sequence	# PSMs	# Proteins	# Protein Groups	Protein Group Accessions	Modifications	ΔCn	Area	q-Value	PEP	XCorr	Charge	MH+ [Da]	ΔM [ppm]	RT [min]	# Missed Cleavages
	High	kVTAVVESPEGER	2	2	1	P05030	N-Term(Dimethyl)	0	167099	0	0.2736	2.67733	2	1428.77	1.09207	26.5805	1
	High	GYLVAmTGDGVNDAPSLk	1	2	1	P05030	M6(Oxidation); K18(Guanidinyl)	0	469400	0.004	0.33	2.92385	2	1865.91	2.42772	49.6603	0
	High	GEGFmVVTATGDNTFVGR	2	1	1	P05030	M5(Oxidation)	0	600174	0	0.2077	3.71843	2	1873.88	1.2651	54.5038	0
	High	GYLVAMTGDGVNDAPSLk	1	2	1	P05030	K18(Guanidinyl)	0	443264	0	0.1982	3.94316	2	1849.92	5.50677	57.6053	0
	High	kVTAVVESPEGER	2	2	1	P05030	K1(Guanidinyl)	0	1.25379e+06	0	0.1517	3.53943	3	1442.76	-1.28924	27.2421	1
	High	kADTGIAVEGATDAAR	2	2	1	P05030	K1(Guanidinyl)	0	2.03022e+06	0	0.2567	3.3547	2	1587.81	-0.524272	31.2229	1
	High	DDTAQTVSEAR	1	1	1	P05030		0	392471	0	0.3019	2.28513	2	1192.54	0.531664	21.593	0
	High	SVEDFMAAMQR	1	2	1	P05030		0	549840	0.007	0.346	3.30127	2	1284.57	0.580515	60.6439	0
P0CG63	Polyubiquitin OS=Saccharomyces cerevisiae (strain ATCC 204508 / S288c) OX=559292 GN=UBI4 PE=1 SV=1 - [UBI4P_YEAST]	29.9331	68.24	3	4	4	9	4.32059e+06	381	42.7999	7.57666
	A2	Sequence	# PSMs	# Proteins	# Protein Groups	Protein Group Accessions	Modifications	ΔCn	Area	q-Value	PEP	XCorr	Charge	MH+ [Da]	ΔM [ppm]	RT [min]	# Missed Cleavages
	High	tLTGKTITLEVESSDTIDNVk	1	3	1	P0CG63	N-Term(Dimethyl); K21(Guanidinyl)	0	536223	0	0.09558	4.51591	3	2334.24	1.59675	56.3341	1
	High	iQDKEGIPPDQQR	1	3	1	P0CG63	N-Term(Dimethyl)	0	191987	0	0.2632	2.37054	2	1551.81	0.817799	23.013	1
	High	TLSDYNIQkESTLHLVLR	2	3	1	P0CG63	K9(Guanidinyl)	0	2.366e+06	0	0.06546	3.86185	3	2172.18	2.44914	55.4536	1
	High	IQDkEGIPPDQQR	3	3	1	P0CG63	K4(Guanidinyl)	0	1.00596e+07	0	0.3011	2.96613	2	1565.8	-0.137473	29.0822	1
	High	TITLEVESSDTIDNVK	2	3	1	P0CG63		0	262212	0	0.2621	4.46862	2	1763.9	3.55638	52.6868	0
P22146	1,3-beta-glucanosyltransferase GAS1 OS=Saccharomyces cerevisiae (strain ATCC 204508 / S288c) OX=559292 GN=GAS1 PE=1 SV=2 - [GAS1_YEAST]	15.4566	6.62	1	2	2	5	1.13071e+06	559	59.5449	4.66553
	A2	Sequence	# PSMs	# Proteins	# Protein Groups	Protein Group Accessions	Modifications	ΔCn	Area	q-Value	PEP	XCorr	Charge	MH+ [Da]	ΔM [ppm]	RT [min]	# Missed Cleavages
	High	kIPVGYSSNDDEDTR	2	1	1	P22146	K1(Guanidinyl)	0	1.59746e+06	0	0.15	3.67787	3	1737.8	0.473213	30.004	1
	High	ALNDADIYVIADLAAPATSINR	3	1	1	P22146		0	663968	0	0.144	3.08911	2	2287.21	5.53195	76.8578	0
P07259	Protein URA2 OS=Saccharomyces cerevisiae (strain ATCC 204508 / S288c) OX=559292 GN=URA2 PE=1 SV=5 - [PYR1_YEAST]	5.05123	1.08	1	2	2	2	907216	2214	244.887	5.8335
	A2	Sequence	# PSMs	# Proteins	# Protein Groups	Protein Group Accessions	Modifications	ΔCn	Area	q-Value	PEP	XCorr	Charge	MH+ [Da]	ΔM [ppm]	RT [min]	# Missed Cleavages
	High	EIGFPVIVR	1	1	1	P07259		0	376229	0	0.3261	2.06157	2	1029.61	1.28197	60.0509	0
	High	VLGTPIDTIITTEDR	1	1	1	P07259		0	1.4382e+06	0	0.1974	2.98965	2	1643.89	0.92645	62.2241	0
P00830	ATP synthase subunit beta, mitochondrial OS=Saccharomyces cerevisiae (strain ATCC 204508 / S288c) OX=559292 GN=ATP2 PE=1 SV=2 - [ATPB_YEAST]	3.53043	2.74	1	1	1	1	834920	511	54.7599	5.70654
	A2	Sequence	# PSMs	# Proteins	# Protein Groups	Protein Group Accessions	Modifications	ΔCn	Area	q-Value	PEP	XCorr	Charge	MH+ [Da]	ΔM [ppm]	RT [min]	# Missed Cleavages
	High	FTQAGSEVSALLGR	1	1	1	P00830		0	834920	0.007	0.3515	3.53043	2	1435.76	2.91484	58.1467	0
P10592	Heat shock protein SSA2 OS=Saccharomyces cerevisiae (strain ATCC 204508 / S288c) OX=559292 GN=SSA2 PE=1 SV=3 - [HSP72_YEAST]	3.37226	2.5	3	1	1	1	338966	639	69.4275	5.05908
	A2	Sequence	# PSMs	# Proteins	# Protein Groups	Protein Group Accessions	Modifications	ΔCn	Area	q-Value	PEP	XCorr	Charge	MH+ [Da]	ΔM [ppm]	RT [min]	# Missed Cleavages
	High	ATAGDTHLGGEDFDNR	1	3	1	P10592		0	338966	0	0.2548	3.37226	2	1675.73	0.515406	32.2864	0
P38999	Saccharopine dehydrogenase [NADP(+), L-glutamate-forming] OS=Saccharomyces cerevisiae (strain ATCC 204508 / S288c) OX=559292 GN=LYS9 PE=1 SV=1 - [LYS9_YEAST]	3.12586	4.26	1	1	1	1	1.75361e+06	446	48.8871	5.2749
	A2	Sequence	# PSMs	# Proteins	# Protein Groups	Protein Group Accessions	Modifications	ΔCn	Area	q-Value	PEP	XCorr	Charge	MH+ [Da]	ΔM [ppm]	RT [min]	# Missed Cleavages
	High	nSAKYWKDGKIETVSSEDL	1	1	1	P38999	N-Term(Dimethyl)	0	1.75361e+06	0	0.3118	3.12586	3	2198.11	6.49207	55.6427	3
P38248	Cell wall protein ECM33 OS=Saccharomyces cerevisiae (strain ATCC 204508 / S288c) OX=559292 GN=ECM33 PE=1 SV=3 - [ECM33_YEAST]	3.05498	3.5	1	1	1	1	311414	429	43.7419	4.90674
	A2	Sequence	# PSMs	# Proteins	# Protein Groups	Protein Group Accessions	Modifications	ΔCn	Area	q-Value	PEP	XCorr	Charge	MH+ [Da]	ΔM [ppm]	RT [min]	# Missed Cleavages
	High	VGQSLSIVSNDELSk	1	1	1	P38248	K15(Guanidinyl)	0	311414	0	0.233	3.05498	2	1617.85	1.94728	49.4545	0
P32339	Heme-binding protein HMX1 OS=Saccharomyces cerevisiae (strain ATCC 204508 / S288c) OX=559292 GN=HMX1 PE=2 SV=3 - [HMX1_YEAST]	2.75363	4.1	1	1	1	1		317	37.1553	7.86963
	A2	Sequence	# PSMs	# Proteins	# Protein Groups	Protein Group Accessions	Modifications	ΔCn	Area	q-Value	PEP	XCorr	Charge	MH+ [Da]	ΔM [ppm]	RT [min]	# Missed Cleavages
	High	NFNIVAEIGELNR	1	1	1	P32339		0	0	0	0.2034	2.75363	2	1488.78	0.14644	40.1307	0
Q03722	Uncharacterized protein YML020W OS=Saccharomyces cerevisiae (strain ATCC 204508 / S288c) OX=559292 GN=YML020W PE=1 SV=1 - [YMC0_YEAST]	2.32443	1.81	1	1	1	1	103775	664	76.0909	8.06006
	A2	Sequence	# PSMs	# Proteins	# Protein Groups	Protein Group Accessions	Modifications	ΔCn	Area	q-Value	PEP	XCorr	Charge	MH+ [Da]	ΔM [ppm]	RT [min]	# Missed Cleavages
	High	RAYQTIEkDSLR	1	1	1	Q03722	K8(Guanidinyl)	0	103775	0	0.2842	2.32443	3	1521.81	-1.94698	52.9112	2
Q08641	tRNA(Thr) (cytosine(32)-N(3))-methyltransferase OS=Saccharomyces cerevisiae (strain ATCC 204508 / S288c) OX=559292 GN=ABP140 PE=1 SV=3 - [AB140_YEAST]	0	4.94	1	1	1	2		628	71.4426	4.70361
	A2	Sequence	# PSMs	# Proteins	# Protein Groups	Protein Group Accessions	Modifications	ΔCn	Area	q-Value	PEP	XCorr	Charge	MH+ [Da]	ΔM [ppm]	RT [min]	# Missed Cleavages
	High	EQSNGKETENAENASQQANDGSTSTTTSkNK	2	1	1	Q08641	K29(Guanidinyl)	0	0	0	0.2489	2.25568	5	3298.47	-0.013385	41.4745	2
Q9ZZW4	Putative uncharacterized protein Q0142, mitochondrial OS=Saccharomyces cerevisiae (strain ATCC 204508 / S288c) OX=559292 GN=Q0142 PE=5 SV=1 - [Q0142_YEAST]	0	18.97	1	1	1	1	5.64999e+06	58	6.86307	9.70068
	A2	Sequence	# PSMs	# Proteins	# Protein Groups	Protein Group Accessions	Modifications	ΔCn	Area	q-Value	PEP	XCorr	Charge	MH+ [Da]	ΔM [ppm]	RT [min]	# Missed Cleavages
	High	NNNNNINmNSR	1	1	1	Q9ZZW4	M8(Oxidation)	0	5.64999e+06	0.007	0.3544	1.82119	3	1320.58	8.87485	30.7057	0
Q03780	Uncharacterized protein YDR239C OS=Saccharomyces cerevisiae (strain ATCC 204508 / S288c) OX=559292 GN=YDR239C PE=1 SV=1 - [YD239_YEAST]	0	1.52	1	1	1	1	55164.6	787	86.3819	6.56592
	A2	Sequence	# PSMs	# Proteins	# Protein Groups	Protein Group Accessions	Modifications	ΔCn	Area	q-Value	PEP	XCorr	Charge	MH+ [Da]	ΔM [ppm]	RT [min]	# Missed Cleavages
	High	SKQIGIkHGkVk	1	1	1	Q03780	K7(Guanidinyl); K10(Guanidinyl); K12(Guanidinyl)	0	55164.6	0	0.3114	0.848876	3	1448.89	-1.20838	74.1761	3

## Sheet: fig.S1f
Accession	Description	Score	Coverage	# Proteins	# Unique Peptides	# Peptides	# PSMs	Area	# AAs	MW [kDa]	calc. pI
P08004	Chitin synthase 1 OS=Saccharomyces cerevisiae (strain ATCC 204508 / S288c) OX=559292 GN=CHS1 PE=1 SV=2 - [CHS1_YEAST]	1117.27	52.43	3	137	137	384	3.57746e+08	1131	129.788	6.22705
	A2	Sequence	# PSMs	# Proteins	# Protein Groups	Protein Group Accessions	Modifications	ΔCn	Area	q-Value	PEP	XCorr	Charge	MH+ [Da]	ΔM [ppm]	m/z [Da]	RT [min]	# Missed Cleavages
	High	gEmVDPYDYENSLR	2	1	1	P08004	N-Term(Dimethyl); M3(Oxidation)	0	1685254	0	0.002303	3.26561	2	1731.76	2.18116	866.382	49.2497	0
	High	iNTTEDGTFKmEVLVSSSEIQANYDkY	1	1	1	P08004	N-Term(Dimethyl); M11(Oxidation); K26(Guanidinyl)	0	593290	0	0.007421	3.15583	3	3168.5	-2.43306	1056.84	66.3954	2
	High	aNTLPNEFk	1	1	1	P08004	N-Term(Dimethyl); K9(Guanidinyl)	0	4.07974e+06	0.008	0.1307	2.40498	2	1103.58	-0.24942	552.296	39.8236	0
	High	gYHGLQAkDYYDDPEGGYIDQR	3	1	1	P08004	N-Term(Dimethyl); K8(Guanidinyl)	0	1.2927e+06	0	0.0002119	4.79975	3	2630.2	2.35086	877.404	46.7038	1
	High	lQAkDYYDDPEGGYIDQR	1	1	1	P08004	N-Term(Dimethyl); K4(Guanidinyl)	0	1.35793e+06	0	0.0004791	3.81304	3	2216.03	1.38956	739.348	45.9213	1
	High	qAkDYYDDPEGGYIDQR	4	1	1	P08004	N-Term(Dimethyl); K3(Guanidinyl)	0	2.22386e+06	0	0.02064	3.06938	2	2102.94	1.51139	1051.98	40.9986	1
	High	akDYYDDPEGGYIDQR	2	1	1	P08004	N-Term(Dimethyl); K2(Guanidinyl)	0	460497	0	0.0234	2.39478	3	1974.88	-0.165996	658.966	40.8491	1
	High	fVKLLNPLVASQNFEYkmSN	2	1	1	P08004	N-Term(Dimethyl); K17(Guanidinyl); M18(Oxidation)	0	124812	0	0.02071	4.30396	3	2428.27	0.00783769	810.095	65.649	2
	High	fVKLLNPLVASQNFEYkm	2	1	1	P08004	N-Term(Dimethyl); K17(Guanidinyl); M18(Oxidation)	0	851067	0	0.00178	3.96494	3	2227.2	0.697621	743.07	66.729	2
	High	fVKLLNPLVASQNFEYk	11	1	1	P08004	N-Term(Dimethyl); K17(Guanidinyl)	0	3.10229e+07	0	0.001738	4.48775	3	2080.16	-0.0089251	694.058	66.6105	1
	High	mKSISTDDTLETAk	1	1	1	P08004	N-Term(Dimethyl); K14(Guanidinyl)	0	2.32732e+06	0.008	0.03914	3.43426	2	1609.81	-2.81254	805.406	35.4601	1
	High	kSISTDDTLETAk	4	1	1	P08004	N-Term(Dimethyl); K13(Guanidinyl)	0	8.61616e+06	0	0.001153	3.35074	2	1478.77	-0.521246	739.888	29.233	1
	High	gNFVFDSPISk	1	1	1	P08004	N-Term(Dimethyl); K11(Guanidinyl)	0	6.41305e+06	0	0.004787	3.08726	2	1280.66	0.634725	640.836	56.8009	0
	High	dNLTANR	1	1	1	P08004	N-Term(Dimethyl)	0	2.47779e+06	0.008	0.06357	2.28236	2	831.433	1.60426	416.22	15.925	0
	High	eYLHDDSR	1	1	1	P08004	N-Term(Dimethyl)	0	897121	0.008	0.08043	2.20244	2	1062.49	2.12801	531.747	19.4593	0
	High	kSISTDDTLETAK	1	1	1	P08004	N-Term(Dimethyl)	0	614838	0	0.004865	2.64086	2	1436.75	1.38105	718.879	26.7983	1
	High	sSYASTDVPER	1	1	1	P08004	N-Term(Dimethyl)	0	530020	0.008	0.04222	2.72749	2	1239.59	0.131856	620.296	27.4101	0
	High	tSPSIASSSDGYADQEAR	7	1	1	P08004	N-Term(Dimethyl)	0	4.59384e+07	0	0.0001163	4.6662	2	1869.85	1.73893	935.428	34.6323	0
	High	eDHILLGR	1	1	1	P08004	N-Term(Dimethyl)	0	2.25472e+06	0.008	0.08091	2.30666	2	980.554	1.81987	490.781	33.0598	0
	High	yYDDPEGGYIDQR	1	1	1	P08004	N-Term(Dimethyl)	0	581135	0.008	0.02909	2.99866	2	1618.7	0.931307	809.855	40.6637	0
	High	dYYDDPEGGYIDQR	1	1	1	P08004	N-Term(Dimethyl)	0	1.40931e+07	0	6.707e-06	4.54475	2	1733.73	-0.0299155	867.368	45.2529	0
	High	gDDYQINSYLGR	2	1	1	P08004	N-Term(Dimethyl)	0	384155	0	0.000328	3.63156	2	1428.68	0.797921	714.842	49.3002	0
	High	gEMVDPYDYENSLR	2	1	1	P08004	N-Term(Dimethyl)	0	1.14064e+06	0.008	0.03561	2.85422	2	1715.76	0.874163	858.383	54.8746	0
	High	gNFVFDSPISK	1	1	1	P08004	N-Term(Dimethyl)	0	378785	0.008	0.03498	2.66618	2	1238.64	-1.65289	619.823	55.0759	0
	High	fVKLLNPLVASQNFEYK	5	1	1	P08004	N-Term(Dimethyl)	0	2.7769e+06	0	1.326e-05	5.82531	2	2038.14	-0.717084	1019.57	66.7884	1
	High	fVKLLNPLVASQNF	1	1	1	P08004	N-Term(Dimethyl)	0	194092	0.008	0.06494	2.5962	2	1617.94	3.14755	809.474	71.2532	1
	High	dTISFEGLITTEAFR	1	1	1	P08004	N-Term(Dimethyl)	0	655548	0	0.0007823	3.32355	2	1727.9	6.39186	864.452	76.9985	0
	High	fGFITVLPGAFSAYR	1	1	1	P08004	N-Term(Dimethyl)	0	389658	0.008	0.03584	3.01901	2	1673.91	1.24905	837.457	80.7551	0
	High	YFYGEImENEGFHFFSSNmYLAEDR	2	1	1	P08004	M7(Oxidation); M19(Oxidation)	0	1.19671e+06	0	0.0006755	3.39245	3	3128.32	3.87048	1043.44	70.3927	0
	High	YFYGEImENEGFHFFSSN	1	1	1	P08004	M7(Oxidation)	0	368136	0.008	0.05673	2.15106	2	2233.91	-1.49976	1117.46	70.3105	0
	High	YFYGEImENEGFHFF	4	1	1	P08004	M7(Oxidation)	0	624473	0	0.01317	2.94699	2	1945.82	3.01228	973.412	75.9855	0
	High	YGEImENEGFHFFSSNmYLAEDR	1	1	1	P08004	M5(Oxidation); M17(Oxidation)	0	199828	0.008	0.06516	2.33924	3	2818.18	2.78966	940.066	64.4866	0
	High	ETELmLVVTmYNEDHILLGR	7	1	1	P08004	M5(Oxidation); M10(Oxidation)	0	2.04067e+06	0	2.03e-05	4.32054	2	2408.19	1.38611	1204.6	72.7785	0
	High	LVVTmYNEDHILLGR	1	1	1	P08004	M5(Oxidation)	0	525444	0	0.003215	2.99021	2	1788.93	0.663198	894.97	54.2085	0
	High	VAmHVYEHTTmINITN	1	1	1	P08004	M3(Oxidation); M11(Oxidation)	0	888377	0.008	0.04732	2.10083	2	1905.88	0.543429	953.446	36.4944	0
	High	GAmANPLGkINTTEDGTF	2	1	1	P08004	M3(Oxidation); K9(Guanidinyl)	0	282143	0.008	0.02956	3.15389	2	1894.9	3.77737	947.955	54.7189	1
	High	GImDNVkY	1	1	1	P08004	M3(Oxidation); K7(Guanidinyl)	0	1.15618e+06	0.008	0.1027	2.27164	2	997.477	0.281	499.242	33.6345	1
	High	GEmVDPYDYENSLR	2	1	1	P08004	M3(Oxidation)	0	1.11409e+06	0	0.01324	2.56439	2	1703.72	0.598465	852.365	48.7624	0
	High	HmTPmER	1	1	1	P08004	M2(Oxidation); M5(Oxidation)	0	0	0.008	0.1218	1.82407	2	933.39	-2.13654	467.199	8.39217	0
	High	YFYGEIMENEGFHFFSSNmYLAEDR	1	1	1	P08004	M19(Oxidation)	0	1.10399e+06	0.008	0.07832	2.43665	3	3112.32	3.15865	1038.11	76.6033	0
	High	PNIVTLLDAGTmPGK	1	1	1	P08004	M12(Oxidation)	0	512094	0	0.02577	2.61436	2	1542.82	2.56653	771.915	64.6429	0
	High	IVTLLDAGTmPGk	1	1	1	P08004	M10(Oxidation); K13(Guanidinyl)	0	4.76379e+06	0	0.00172	3.52172	2	1373.75	0.519208	687.377	50.3376	0
	High	IVTLLDAGTmPGkDSIYQLWR	1	1	1	P08004	M10(Oxidation); K13(Guanidinyl)	0	694642	0	0.007564	2.36199	3	2435.28	1.34821	812.431	72.2668	1
	High	IVTLLDAGTmPGK	2	1	1	P08004	M10(Oxidation)	0	1.50269e+07	0	0.007261	3.44697	2	1331.73	1.87105	666.367	48.405	0
	High	ETELMLVVTmYNEDHILLGR	5	1	1	P08004	M10(Oxidation)	0	1.39223e+06	0	0.000487	3.82311	2	2392.19	1.31086	1196.6	75.9491	0
	High	mSNILDkTTESN	1	1	1	P08004	M1(Oxidation); K7(Guanidinyl)	0	1.72608e+06	0	0.001264	2.91816	2	1410.65	0.26485	705.83	34.1605	1
	High	mSNILDkTTESNFGF	1	1	1	P08004	M1(Oxidation); K7(Guanidinyl)	0	1.6929e+06	0	0.006571	3.24598	2	1761.81	1.60642	881.411	62.6505	1
	High	mSNILDkTTESNFGFITVLPGAFSAYR	1	1	1	P08004	M1(Oxidation); K7(Guanidinyl)	0	5.57445e+06	0	9.877e-05	4.44973	3	3037.5	-1.43656	1013.17	79.1514	1
	High	mkSISTDDTLETAk	2	1	1	P08004	M1(Oxidation); K2(Guanidinyl); K14(Guanidinyl)	0	845888	0	0.02388	2.83419	3	1639.8	1.36201	547.271	32.5815	1
	High	mEVLVSSSEIQANYDkYLk	1	1	1	P08004	M1(Oxidation); K16(Guanidinyl); K19(Guanidinyl)	0	2.75857e+06	0.007	0.0275	2.09827	3	2317.15	-0.485419	773.054	61.8199	1
	High	mEVLVSSSEIQANYDk	1	1	1	P08004	M1(Oxidation); K16(Guanidinyl)	0	525771	0	6.314e-06	4.36796	2	1870.89	0.383538	935.947	48.4706	0
	High	mEVLVSSSEIQANYDkY	3	1	1	P08004	M1(Oxidation); K16(Guanidinyl)	0	4.99526e+06	0	4.22e-05	4.7234	2	2033.94	-2.09093	1017.48	54.969	1
	High	mSNILDK	1	1	1	P08004	M1(Oxidation)	0	4.47496e+06	0.008	0.05772	2.19163	2	836.419	0.272985	418.713	22.9263	0
	High	mYLAEDR	1	2	1	P08004	M1(Oxidation)	0	2.65512e+07	0	0.02055	2.53301	2	913.409	0.531865	457.208	23.8484	0
	High	mYNEDHILLGR	1	1	1	P08004	M1(Oxidation)	0	3.95085e+06	0.008	0.03249	2.79398	2	1376.66	0.710114	688.836	41.1769	0
	High	mEVLVSSSEIQANYDK	2	1	1	P08004	M1(Oxidation)	0	1.05337e+06	0	0.00021	3.37023	2	1828.87	1.2313	914.936	46.894	0
	High	PTEPSYDEk	3	1	1	P08004	K9(Guanidinyl)	0	8.19294e+07	0	0.004866	2.89082	2	1107.5	0.733229	554.252	25.185	0
	High	VASQNFEYk	2	2	1	P08004	K9(Guanidinyl)	0	6.16404e+07	0	0.01076	2.55792	2	1127.55	-0.440203	564.277	31.805	0
	High	FVFDSPISk	1	1	1	P08004	K9(Guanidinyl)	0	3.88561e+06	0	0.02029	2.61131	2	1081.57	1.313	541.288	54.8096	0
	High	VLNDFDPkSESR	2	1	1	P08004	K8(Guanidinyl)	0	3.03942e+07	0.008	0.0999	1.72309	3	1448.71	-3.50033	483.574	35.575	1
	High	VLNDFDPk	1	1	1	P08004	K8(Guanidinyl)	0	0	0.008	0.04917	1.78146	2	989.505	-0.12921	495.256	40.4252	0
	High	GIMDNVkYm	1	1	1	P08004	K7(Guanidinyl); M9(Oxidation)	0	196178	0.008	0.1328	1.94062	2	1128.52	0.380769	564.763	42.7247	1
	High	DLGEYDkDDFSRDDEYDDLNTIDkLQ	1	1	1	P08004	K7(Guanidinyl); K24(Guanidinyl)	0	1.59009e+06	0.008	0.03089	2.0692	3	3221.42	1.17546	1074.48	61.285	3
	High	DLGEYDkDDFSRDDEYDDLNTIDkLQF	1	1	1	P08004	K7(Guanidinyl); K24(Guanidinyl)	0	1.36534e+06	0.008	0.1205	2.4793	3	3368.49	1.79468	1123.5	68.8435	3
	High	MSNILDkTTESN	1	1	1	P08004	K7(Guanidinyl)	0	1.33153e+06	0	0.01478	2.99662	2	1394.66	-1.62763	697.832	39.5128	1
	High	GIMDNVkY	1	1	1	P08004	K7(Guanidinyl)	0	1.39244e+06	0.008	0.07563	2.49665	2	981.482	-0.0447964	491.245	45.9577	1
	High	MSNILDkTTESNFGFITVLPGAFSAYR	1	1	1	P08004	K7(Guanidinyl)	0	322855	0	0.01473	3.11189	3	3021.52	0.650345	1007.84	80.719	1
	High	SFQNILkNDTISFEGLITTEAFR	2	1	1	P08004	K7(Guanidinyl)	0	330316	0	0.009026	3.39883	3	2686.39	1.8708	896.134	85.7897	1
	High	GLQAkDYYDDPEGGYIDQR	3	1	1	P08004	K5(Guanidinyl)	0	392480	0	0.003327	2.65717	3	2245.02	1.53623	749.011	46.2667	1
	High	IGSkESDIIVSNDNLTANR	1	1	1	P08004	K4(Guanidinyl)	0	215404	0.008	0.1187	2.9052	3	2088.07	2.45969	696.696	43.1986	1
	High	ILDkTTESNFGFITVLPGAFSAYR	4	1	1	P08004	K4(Guanidinyl)	0	1.18212e+06	0	0.01399	3.40069	2	2689.41	2.61243	1345.21	77.1484	1
	High	TLkGImDNVk	2	1	1	P08004	K3(Guanidinyl); M6(Oxidation); K10(Guanidinyl)	0	9.332e+06	0.008	0.08616	2.97155	3	1218.66	-0.170888	406.892	30.1519	1
	High	TLkGImDNVK	1	1	1	P08004	K3(Guanidinyl); M6(Oxidation)	0	871311	0.008	0.05156	2.36706	3	1176.64	1.7754	392.886	27.7337	1
	High	FVkLLNPLVASQNFEYk	2	1	1	P08004	K3(Guanidinyl); K17(Guanidinyl)	0	3.08271e+06	0	0.000877	3.47211	2	2094.16	4.73895	1047.58	67.6431	1
	High	TLkGIMDNVk	1	1	1	P08004	K3(Guanidinyl); K10(Guanidinyl)	0	5.64787e+06	0.008	0.0671	2.18958	3	1202.67	0.749844	401.561	42.957	1
	High	QLkYLTPR	1	2	1	P08004	K3(Guanidinyl)	0	3.7306e+06	0.008	0.1176	2.16537	2	1060.63	-0.0688918	530.817	33.2587	1
	High	QAkDYYDDPEGGYIDQR	2	1	1	P08004	K3(Guanidinyl)	0	6.75705e+06	0.008	0.04832	3.30656	3	2074.91	0.78462	692.309	40.5576	1
	High	ILkNDTISFEGLITTEAFR	3	1	1	P08004	K3(Guanidinyl)	0	792031	0	0.01162	3.30502	3	2210.18	0.835465	737.399	72.6655	1
	High	EYLHDDSRPVNDGKEELDSVk	3	1	1	P08004	K21(Guanidinyl)	0	452114	0.008	0.07326	3.27559	3	2487.18	0.776219	829.73	37.2566	1
	High	EYLHDDSRPVNDGKEELDSVkSGY	1	1	1	P08004	K21(Guanidinyl)	0	203376	0.008	0.1012	2.74416	3	2794.3	1.32481	932.103	44.2338	2
	High	TLLDQYATTTENANTLPNEFk	4	1	1	P08004	K21(Guanidinyl)	0	5.36491e+07	0	0.0006451	5.0143	3	2426.19	1.59169	809.401	62.9702	0
	High	TLLDQYATTTENANTLPNEFkF	5	1	1	P08004	K21(Guanidinyl)	0	9.02688e+06	0	0.002434	4.41641	2	2573.26	2.40743	1287.13	71.486	1
	High	AkDEINEkk	1	1	1	P08004	K2(Guanidinyl); K8(Guanidinyl); K9(Guanidinyl)	0	4.17048e+06	0.008	0.09423	2.25199	3	1200.64	-0.0783232	400.886	15.9741	2
	High	AkDEINEk	1	1	1	P08004	K2(Guanidinyl); K8(Guanidinyl)	0	2.24075e+07	0.008	0.08076	2.47768	2	1030.53	0.462356	515.768	16.4626	1
	High	MkSISTDDTLETAk	1	1	1	P08004	K2(Guanidinyl); K14(Guanidinyl)	0	320166	0	0.0225	3.31643	2	1623.8	0.808135	812.405	36.6514	1
	High	LkVLNDFDPk	1	1	1	P08004	K2(Guanidinyl); K10(Guanidinyl)	0	2.15629e+06	0.003	0.02628	2.48863	3	1272.71	0.990558	424.907	47.3261	1
	High	AkDEINEK	1	1	1	P08004	K2(Guanidinyl)	0	70558.5	0.008	0.1197	2.41601	2	988.508	2.65162	494.758	11.5467	1
	High	AkDYYDDPEGGYIDQR	2	1	1	P08004	K2(Guanidinyl)	0	2.861e+06	0	0.0172	3.8989	3	1946.85	1.17402	649.623	40.2731	1
	High	MEVLVSSSEIQANYDkYLk	1	1	1	P08004	K16(Guanidinyl); K19(Guanidinyl)	0	2.25673e+06	0	0.008949	2.25009	3	2301.16	1.62481	767.724	65.3918	1
	High	MEVLVSSSEIQANYDk	1	1	1	P08004	K16(Guanidinyl)	0	235943	0	0.0105	1.97364	2	1854.9	3.30509	927.952	54.1505	0
	High	MEVLVSSSEIQANYDkY	3	1	1	P08004	K16(Guanidinyl)	0	2.98202e+06	0	0.0003019	3.67095	2	2017.96	3.78101	1009.48	59.8394	1
	High	LLNPLVASQNFEYkmSN	1	1	1	P08004	K14(Guanidinyl); M15(Oxidation)	0	4.09325e+06	0.008	0.06951	2.5218	2	2026.01	0.341216	1013.51	61.835	1
	High	LLNPLVASQNFEYkm	2	1	1	P08004	K14(Guanidinyl); M15(Oxidation)	0	4.78665e+06	0	0.0001291	3.69705	2	1824.93	1.52078	912.971	63.85	1
	High	EYLHDDSRPVNDGkEELDSVk	6	1	1	P08004	K14(Guanidinyl); K21(Guanidinyl)	0	4.38995e+07	0	0.01197	3.52163	3	2529.2	0.615189	843.738	40.4568	1
	High	EYLHDDSRPVNDGkEELDSVkSGY	1	1	1	P08004	K14(Guanidinyl); K21(Guanidinyl)	0	602521	0.008	0.09004	2.50631	3	2836.32	1.17309	946.11	44.1642	2
	High	LLNPLVASQNFEYk	9	1	1	P08004	K14(Guanidinyl)	0	2.50242e+08	0	0.001028	3.86142	3	1677.9	2.60052	559.972	64.6108	0
	High	LWNGNFVFDSPISk	1	1	1	P08004	K14(Guanidinyl)	0	2.3603e+06	0	0.01289	3.49982	2	1665.84	0.871662	833.424	69.1384	0
	High	LLNPLVASQNFEYkM	1	1	1	P08004	K14(Guanidinyl)	0	675972	0	0.003473	2.47247	2	1808.94	0.882606	904.973	70.6184	1
	High	TTENANTLPNEFk	1	1	1	P08004	K13(Guanidinyl)	0	853222	0.008	0.05694	3.02146	2	1520.74	1.95088	760.872	42.0218	0
	High	LNPLVASQNFEYk	2	1	1	P08004	K13(Guanidinyl)	0	3.10038e+06	0	0.0007549	3.2907	2	1564.81	0.745508	782.91	55.7373	0
	High	IVTLLDAGTMPGk	1	1	1	P08004	K13(Guanidinyl)	0	1.55477e+06	0.003	0.02698	2.7364	2	1357.75	2.71397	679.381	57.3046	0
	High	WNGNFVFDSPISk	1	1	1	P08004	K13(Guanidinyl)	0	259778	0	0.009461	3.2354	2	1552.76	0.43998	776.881	64.9557	0
	High	IVTLLDAGTMPGkDSIYQLWR	2	1	1	P08004	K13(Guanidinyl)	0	602830	0	0.01748	2.3966	3	2419.28	1.70244	807.1	75.4067	1
	High	SISTDDTLETAkK	2	1	1	P08004	K12(Guanidinyl)	0	8.05819e+06	0.008	0.08981	2.58527	2	1450.74	1.10187	725.874	29.6069	1
	High	SISTDDTLETAk	7	1	1	P08004	K12(Guanidinyl)	0	4.10894e+08	0	0.0003917	3.60962	2	1322.65	1.48493	661.826	32.8761	0
	High	VSSSEIQANYDk	1	1	1	P08004	K12(Guanidinyl)	0	289900	0.008	0.03656	2.04177	2	1382.66	0.280327	691.831	32.6106	0
	High	NPLVASQNFEYk	2	2	1	P08004	K12(Guanidinyl)	0	974046	0	0.008734	3.696	2	1451.73	-0.987336	726.367	47.9464	0
	High	DDEYDDLNTIDkLQ	1	1	1	P08004	K12(Guanidinyl)	0	2.58069e+06	0	0.01801	2.75811	2	1738.78	1.95401	869.894	55.7828	1
	High	DDEYDDLNTIDkL	1	1	1	P08004	K12(Guanidinyl)	0	5.29205e+06	0	0.006089	3.0796	2	1610.72	-0.475903	805.862	60.0607	1
	High	DDEYDDLNTIDkLQF	1	1	1	P08004	K12(Guanidinyl)	0	5.39134e+07	0	0.008173	3.82979	2	1885.85	0.539617	943.427	69.4169	1
	High	ISTDDTLETAk	1	1	1	P08004	K11(Guanidinyl)	0	3.1897e+06	0	0.00621	2.67629	2	1235.61	0.93648	618.31	32.3735	0
	High	PLVASQNFEYk	1	2	1	P08004	K11(Guanidinyl)	0	811224	0	0.001336	2.99315	2	1337.69	0.998385	669.347	46.1422	0
	High	GNFVFDSPISk	1	1	1	P08004	K11(Guanidinyl)	0	9.52975e+06	0.007	0.02752	2.52072	2	1252.64	3.51491	626.822	55.9116	0
	High	INTTEDGTFkmEVLVSSSEIQANYDkY	3	1	1	P08004	K10(Guanidinyl); M11(Oxidation); K26(Guanidinyl)	0	4.36843e+06	0	0.01177	3.58386	3	3182.49	-1.20107	1061.5	66.8615	2
	High	INTTEDGTFkm	1	1	1	P08004	K10(Guanidinyl); M11(Oxidation)	0	328232	0.008	0.03359	3.01466	2	1314.6	-0.812438	657.803	30.6572	1
	High	INTTEDGTFkmEVL	1	1	1	P08004	K10(Guanidinyl); M11(Oxidation)	0	1.7044e+06	0.008	0.07923	2.45238	2	1655.8	1.2587	828.402	50.4763	1
	High	INTTEDGTFkmEVLVSSSEIQANYDK	2	1	1	P08004	K10(Guanidinyl); M11(Oxidation)	0	1.0793e+06	0	0.003619	4.13528	3	2977.41	-0.165075	993.141	62.129	1
	High	INTTEDGTFkMEVLVSSSEIQANYDkY	1	1	1	P08004	K10(Guanidinyl); K26(Guanidinyl)	0	818002	0.008	0.04926	2.87518	3	3166.51	2.81537	1056.17	71.2457	2
	High	STFILSLGNkPk	1	1	1	P08004	K10(Guanidinyl); K12(Guanidinyl)	0	365850	0.008	0.1008	1.9131	2	1388.8	1.25475	694.905	53.263	0
	High	SSEIQANYDk	1	1	1	P08004	K10(Guanidinyl)	0	182446	0.008	0.0458	2.43923	2	1196.56	2.65875	598.782	27.6095	0
	High	INTTEDGTFk	3	1	1	P08004	K10(Guanidinyl)	0	1.77702e+07	0	0.008923	2.90252	2	1167.57	0.979685	584.286	28.5625	0
	High	kSISTDDTLETAk	2	1	1	P08004	K1(Guanidinyl); K13(Guanidinyl)	0	1.47746e+07	0	0.00228	2.79363	2	1492.76	1.02431	746.885	31.045	1
	High	kAEIPLMTSk	1	1	1	P08004	K1(Guanidinyl); K10(Guanidinyl)	0	3.83468e+07	0	0.00636	2.7011	2	1201.67	2.09118	601.341	41.705	1
	High	kYLTPR	1	2	1	P08004	K1(Guanidinyl)	0	358403	0.008	0.1183	1.33376	2	819.484	0.966783	410.246	19.4872	1
	High	kTGYYANVR	1	1	1	P08004	K1(Guanidinyl)	0	1.05591e+07	0	0.003113	3.17042	2	1113.58	0.341748	557.294	23.2495	1
	High	kNEPSYELQNAH	1	1	1	P08004	K1(Guanidinyl)	0	365319	0.008	0.06845	2.90118	2	1471.69	1.63248	736.351	27.787	1
	High	kDYYDDPEGGYIDQR	1	1	1	P08004	K1(Guanidinyl)	0	846346	0.008	0.09913	2.24162	2	1875.82	1.32893	938.412	40.3144	1
	High	kNDTISFEGLITTEAFR	2	1	1	P08004	K1(Guanidinyl)	0	209128	0	0.01208	3.13054	2	1984.02	2.25433	992.513	70.1442	1
	High	NPNVGGAcGEIR	3	1	1	P08004	C8(Carbamidomethyl)	0	8.79396e+07	0	6.386e-05	3.60963	2	1243.59	1.19494	622.297	27.6947	0
	High	YQAVTcEPNQLAEkN	1	1	1	P08004	C6(Carbamidomethyl); K14(Guanidinyl)	0	229328	0.008	0.1239	2.98576	2	1806.84	-2.19714	903.924	37.1531	1
	High	YQAVTcEPNQLAEk	4	1	1	P08004	C6(Carbamidomethyl); K14(Guanidinyl)	0	3.3565e+07	0	0.0005182	3.67642	2	1692.8	1.23752	846.905	39.1231	0
	High	YQAVTcEPNQLAEkNFTVR	1	1	1	P08004	C6(Carbamidomethyl); K14(Guanidinyl)	0	6.63739e+07	0	0.00576	1.95453	3	2310.14	2.45213	770.717	49.1093	1
	High	YQAVTcEPNQLAEkNF	1	1	1	P08004	C6(Carbamidomethyl); K14(Guanidinyl)	0	2.02047e+06	0	0.002512	3.39897	2	1953.92	1.4358	977.461	50.3555	1
	High	YQAVTcEPNQLAEK	2	1	1	P08004	C6(Carbamidomethyl)	0	1.01369e+07	0	0.01478	3.62744	2	1650.78	-1.94256	825.892	35.5771	0
	High	VGGAcGEIR	1	1	1	P08004	C5(Carbamidomethyl)	0	1.55123e+06	0	0.02013	2.74646	2	918.448	1.97109	459.728	20.1049	0
	High	FIGcSIYmIVR	1	1	1	P08004	C4(Carbamidomethyl); M8(Oxidation)	0	2.02437e+06	0	0.001511	3.25202	2	1374.69	-1.3733	687.848	61.8784	0
	High	IVVcIISDGR	2	1	1	P08004	C4(Carbamidomethyl)	0	4.77507e+07	0	0.0003753	3.23546	2	1131.62	0.280186	566.313	47.9899	0
	High	FIGcSIYMIVR	1	1	1	P08004	C4(Carbamidomethyl)	0	791523	0	0.01809	2.35254	2	1358.7	0.258602	679.852	66.9137	0
	High	ILcFEVVTk	1	1	1	P08004	C3(Carbamidomethyl); K9(Guanidinyl)	0	1.39066e+07	0.008	0.03979	2.25798	2	1150.63	0.539618	575.818	56.5824	0
	High	ILcFEVVTKk	2	1	1	P08004	C3(Carbamidomethyl); K10(Guanidinyl)	0	2.93857e+06	0	0.004908	2.20575	2	1278.72	-0.0866633	639.866	49.3287	1
	High	SLALLSSLGcYQDGFAkDEINEkk	3	1	1	P08004	C10(Carbamidomethyl); K17(Guanidinyl); K23(Guanidinyl); K24(Guanidinyl)	0	4.55433e+06	0	0.006281	3.43883	3	2812.41	0.842461	938.141	64.3376	2
	High	SLALLSSLGcYQDGFAkDEINEk	1	1	1	P08004	C10(Carbamidomethyl); K17(Guanidinyl); K23(Guanidinyl)	0	197199	0.008	0.04165	2.45281	3	2642.29	-0.601825	881.434	67.5777	1
	High	SLALLSSLGcYQDGFAkDEINEK	2	1	1	P08004	C10(Carbamidomethyl); K17(Guanidinyl)	0	2.50845e+06	0	0.002641	3.6584	2	2600.27	-0.391876	1300.64	69.2072	1
	High	SLALLSSLGcYQDGFAk	1	1	1	P08004	C10(Carbamidomethyl); K17(Guanidinyl)	0	1.06858e+06	0	0.004877	3.5315	2	1871.94	4.54932	936.474	71.8774	0
	High	SLALLSSLGcYQDGFAK	1	1	1	P08004	C10(Carbamidomethyl)	0	3.30107e+06	0	0.003098	3.01304	2	1829.91	1.95674	915.461	70.8906	0
	High	SLALLSSLGcYQDGF	1	1	1	P08004	C10(Carbamidomethyl)	0	83011.2	0.008	0.136	2.45608	2	1630.79	4.59707	815.896	79.7603	0
	High	PTEPSYDEK	1	1	1	P08004		0	2.90831e+06	0.008	0.1136	2.00912	2	1065.48	1.85848	533.241	20.8826	0
	High	SSYASTDVPER	8	1	1	P08004		0	4.12103e+08	0	0.0007962	3.50139	2	1211.55	0.579197	606.281	29.3023	0
	High	EYLHDDSRPVNDGK	1	1	1	P08004		0	540307	0.008	0.09276	1.75884	2	1644.76	0.950703	822.885	22.4259	0
	High	VAMHVYEH	1	1	1	P08004		0	2.25685e+06	0.008	0.06308	2.16127	2	985.457	0.805117	493.232	24.9997	0
	High	TGYYANVR	2	1	1	P08004		0	2.21117e+07	0.008	0.08406	2.31699	2	943.463	-0.364732	472.235	27.3533	0
	High	VWSSGHNIGR	2	1	1	P08004		0	2.06967e+07	0	0.004819	2.42312	2	1112.56	0.335103	556.784	26.5663	0
	High	MYLAEDR	1	2	1	P08004		0	3.1813e+07	0.008	0.07416	2.05448	2	897.415	1.54026	449.211	29.5576	0
	High	VSSSEIQANYDK	2	1	1	P08004		0	254897	0	0.005767	2.44662	2	1340.63	-0.387491	670.82	30.2986	0
	High	ITTEAFR	1	1	1	P08004		0	1.18932e+06	0.008	0.1285	1.82146	2	837.448	1.22523	419.227	30.3309	0
	High	TSPSIASSSDGYADQEAR	5	1	1	P08004		0	1.57967e+08	0	0.005298	3.89648	2	1841.82	1.3286	921.412	32.6388	0
	High	SISTDDTLETAK	1	1	1	P08004		0	2.72265e+07	0	0.001883	2.96976	2	1280.62	0.920672	640.815	31.0151	0
	High	MSNILDK	1	1	1	P08004		0	1.76016e+06	0.008	0.04615	2.14167	2	820.423	-0.786478	410.715	31.2483	0
	High	QLKYLTPR	1	2	1	P08004		0	192140	0.008	0.07786	1.6447	2	1018.61	0.955206	509.806	31.704	1
	High	SSNMYLAEDR	1	1	1	P08004		0	9.92305e+06	0	0.0177	3.30998	2	1185.52	1.47875	593.265	33.2015	0
	High	NEDHILLGR	1	1	1	P08004		0	2.95623e+06	0.008	0.0376	2.53829	2	1066.56	0.897934	533.786	33.4451	0
	High	IIVSNDNLTANR	2	1	1	P08004		0	390474	0.008	0.02775	2.6439	2	1329.71	-0.150137	665.36	36.1852	0
	High	PYDYENSLR	1	1	1	P08004		0	653243	0	0.02381	2.29765	2	1156.53	-0.56945	578.767	37.649	0
	High	DLGEYDKDDFSR	1	1	1	P08004		0	4.63048e+06	0	0.008691	3.20787	2	1459.63	0.468366	730.321	38.8392	1
	High	YNEDHILLGR	1	1	1	P08004		0	2.29713e+06	0	0.004354	3.38458	2	1229.63	-0.384382	615.317	40.0694	0
	High	YYDDPEGGYIDQR	2	1	1	P08004		0	4.71924e+06	0	0.002772	3.08106	2	1590.67	0.211739	795.839	40.5902	0
	High	SDIIVSNDNLTANR	2	1	1	P08004		0	597124	0.008	0.04477	3.35207	2	1531.77	1.21135	766.39	41.0576	0
	High	ESDIIVSNDNLTANR	2	1	1	P08004		0	8.33594e+07	0	0.002062	4.33642	2	1660.82	1.55976	830.912	42.3671	0
	High	DDEYDDLNTIDK	3	1	1	P08004		0	3.61307e+06	0	0.005887	3.61666	2	1455.61	0.586288	728.31	42.512	0
	High	GDDYQINSYLGR	10	1	1	P08004		0	1.40863e+08	0	0.007424	4.12343	2	1400.64	-0.0219417	700.826	47.9921	0
	High	DYYDDPEGGYIDQR	8	1	1	P08004		0	2.4925e+08	0	3.925e-05	4.63902	2	1705.7	1.71649	853.354	45.5802	0
	High	MYNEDHILLGR	1	1	1	P08004		0	3.98636e+06	0.003	0.02644	2.35591	2	1360.67	1.10815	680.838	44.3533	0
	High	TLLDQYATTTEN	1	1	1	P08004		0	8.96413e+06	0.008	0.03115	3.43489	2	1369.65	-0.238421	685.328	47.7133	0
	High	TLLDQYATTTENAN	1	1	1	P08004		0	1.66874e+07	0	0.0004002	4.32527	2	1554.73	1.37836	777.869	48.2616	0
	High	EGLITTEAFR	1	1	1	P08004		0	2.41611e+06	0	0.004312	2.76189	2	1136.59	-0.553901	568.801	49.7681	0
	High	PFFNENDYYYNNR	1	1	1	P08004		0	303931	0	0.001093	3.19802	2	1755.74	-0.00433293	878.374	52.0611	0
	High	MEVLVSSSEIQANYDK	1	1	1	P08004		0	507720	0	0.0001902	3.45195	2	1812.87	2.07333	906.94	52.8953	0
	High	GNFVFDSPISK	1	1	1	P08004		0	439770	0	0.02524	2.89895	2	1210.61	1.47599	605.81	54.1069	0
	High	GEMVDPYDYENSLR	1	1	1	P08004		0	677507	0	0.01711	2.84959	2	1687.73	2.36487	844.369	54.5266	0
	High	LNPLVASQNFEYK	1	1	1	P08004		0	318956	0	0.01827	2.37115	2	1522.79	2.49511	761.901	55.0215	0
	High	IVTLLDAGTMPGK	1	1	1	P08004		0	6.5603e+06	0.008	0.09075	2.56717	2	1315.73	-1.13598	658.367	55.1303	0
	High	SSYASTDVPERVPEFILQR	2	1	1	P08004		0	6.44401e+06	0	0.009447	1.95115	3	2194.11	0.345429	732.043	59.0709	1
	High	DYYDDPEGGYIDQRGDDYQINSYLGR	1	1	1	P08004		0	412661	0.008	0.136	2.60799	3	3087.33	0.746848	1029.78	60.0204	1
	High	LLNPLVASQNFEYK	4	1	1	P08004		0	4.08625e+07	0	0.001844	3.18822	2	1635.87	0.180911	818.441	63.1237	0
	High	TLLDQYATTTENANTLPNEFK	4	1	1	P08004		0	1.33622e+07	0	2.916e-06	5.6966	2	2384.16	1.21933	1192.59	62.3639	0
	High	LWNGNFVFDSPISK	1	1	1	P08004		0	198258	0	0.0005485	3.69876	2	1623.82	3.11707	812.414	68.1408	0
	High	PNIVTLLDAGTMPGK	1	1	1	P08004		0	155815	0	0.02055	3.34369	2	1526.83	2.14119	763.918	68.1482	0
	High	PEFILQR	1	1	1	P08004		0	211517	0.008	0.0897	1.91159	2	902.51	0.311231	451.759	69.7683	0
	High	NDTISFEGLITTEAFR	9	1	1	P08004		0	1.44641e+07	0	0.0002274	3.72055	2	1813.9	0.821247	907.453	75.8139	0
	High	YFYGEIMENEGFHFFSSN	3	1	1	P08004		0	959721	0	3.943e-05	4.36339	2	2217.92	-0.500975	1109.46	77.4926	0
	High	DTISFEGLITTEAFR	1	1	1	P08004		0	181991	0	0.008725	2.15528	2	1699.86	2.43341	850.433	76.3511	0
	High	TTESNFGFITVLPGAFSAYR	6	1	1	P08004		0	8.3533e+06	0	0.003881	4.2137	2	2178.1	3.93975	1089.55	79.1668	0
	High	YFYGEIMENEGFHFFSSNMYLAEDR	1	1	1	P08004		0	0	0.008	0.1175	2.94943	3	3096.31	-1.46355	1032.78	80.7415	0
	High	WAFEGFAELLRPN	1	1	1	P08004		0	4.00431e+06	0	0.0002427	2.91754	2	1549.78	1.62922	775.395	81.0948	0
	High	YFYGEIMENEGFHFF	3	1	1	P08004		0	377950	0	0.0002725	3.8478	2	1929.82	4.19756	965.415	81.5687	0
	High	WAFEGFAELLR	1	1	1	P08004		0	1.49564e+06	0	0.006801	3.61631	2	1338.69	3.70752	669.848	81.9739	0
	High	ETELMLVVTMYNEDHILLGR	3	1	1	P08004		0	445215	0	0.01329	3.27212	2	2376.21	5.75532	1188.61	82.0963	0
	High	TTESNFGFITVLPGAF	1	1	1	P08004		0	2.0881e+07	0.008	0.03809	3.92866	2	1700.86	2.35879	850.932	85.3529	0
P05030	Plasma membrane ATPase 1 OS=Saccharomyces cerevisiae (strain ATCC 204508 / S288c) OX=559292 GN=PMA1 PE=1 SV=2 - [PMA1_YEAST]	116.87	22.55	2	18	18	38	6.76304e+06	918	99.5562	5.10986
	A2	Sequence	# PSMs	# Proteins	# Protein Groups	Protein Group Accessions	Modifications	ΔCn	Area	q-Value	PEP	XCorr	Charge	MH+ [Da]	ΔM [ppm]	m/z [Da]	RT [min]	# Missed Cleavages
	High	kVTAVVESPEGER	1	2	1	P05030	N-Term(Dimethyl)	0	650900	0.008	0.07361	1.88885	2	1428.77	-0.787549	714.888	26.3132	1
	High	kADTGIAVEGATDAAR	1	2	1	P05030	N-Term(Dimethyl)	0	145580	0.008	0.06255	2.63398	2	1573.82	-0.206299	787.413	30.8256	1
	High	SVEDFMAAmQR	2	2	1	P05030	M9(Oxidation)	0	1.0571e+06	0.008	0.1029	2.59253	2	1300.57	0.16568	650.787	44.6532	0
	High	SVEDFmAAmQR	2	2	1	P05030	M6(Oxidation); M9(Oxidation)	0	1.7964e+06	0	0.006691	3.11722	2	1316.56	0.966273	658.785	31.7836	0
	High	GYLVAmTGDGVNDAPSLk	1	2	1	P05030	M6(Oxidation); K18(Guanidinyl)	0	1.63556e+06	0	0.006137	3.71029	2	1865.91	0.726763	933.457	49.4454	0
	High	GEGFmVVTATGDNTFVGR	1	1	1	P05030	M5(Oxidation)	0	2.02395e+06	0	0.0007247	3.53699	2	1873.88	2.04681	937.443	54.3371	0
	High	mLTGDAVGIAk	2	2	1	P05030	M1(Oxidation); K11(Guanidinyl)	0	585274	0	0.01621	2.86707	2	1133.6	-1.57824	567.302	36.8877	0
	High	GLDAIDkAF	1	2	1	P05030	K7(Guanidinyl)	0	538049	0.008	0.09879	2.61769	2	991.522	1.43624	496.265	54.5447	1
	High	PVPEEYLQTDPSYGLTSDEVLkR	1	1	1	P05030	K22(Guanidinyl)	0	9.57274e+06	0	0.00425	1.8752	3	2678.33	0.617692	893.449	59.8685	1
	High	SAADIVFLAPGLSAIIDALk	1	2	1	P05030	K20(Guanidinyl)	0	197415	0	0.001089	3.37435	2	2027.15	0.333065	1014.08	93.135	0
	High	TVEEDHPIPEDVHENYENk	1	2	1	P05030	K19(Guanidinyl)	0	519482	0	0.0005073	4.44095	3	2336.04	-1.62103	779.351	36.0314	0
	High	TVEEDHPIPEDVHENYENkVAELASR	3	2	1	P05030	K19(Guanidinyl)	0	2.36622e+06	0	7.354e-06	4.78463	3	3062.45	0.19382	1021.49	51.9015	1
	High	GYLVAMTGDGVNDAPSLk	2	2	1	P05030	K18(Guanidinyl)	0	1.1038e+06	0	0.000204	4.50384	2	1849.91	0.0298673	925.459	57.4944	0
	High	MLTGDAVGIAk	1	2	1	P05030	K11(Guanidinyl)	0	450186	0.008	0.03845	3.03584	2	1117.61	3.02416	559.307	42.3016	0
	High	kVTAVVESPEGER	3	2	1	P05030	K1(Guanidinyl)	0	3.92296e+06	0	0.003587	3.53818	2	1442.76	1.57563	721.885	27.0662	1
	High	kADTGIAVEGATDAAR	3	2	1	P05030	K1(Guanidinyl)	0	6.79341e+06	0.008	0.07036	3.21458	3	1587.81	0.889534	529.942	31.0773	1
	High	DDTAQTVSEAR	1	1	1	P05030		0	2.02499e+06	0	0.01123	2.96755	2	1192.55	0.941108	596.776	21.4459	0
	High	VTAVVESPEGER	2	2	1	P05030		0	1.72541e+06	0	0.02376	2.60284	2	1272.64	0.497434	636.826	28.688	0
	High	TVEEDHPIPEDVHENYENK	1	2	1	P05030		0	185714	0	0.0005625	3.40552	3	2294.02	-1.24795	765.344	34.2173	0
	High	ADTGIAVEGATDAAR	1	2	1	P05030		0	1.03843e+06	0	0.002706	3.64806	2	1417.69	-0.883087	709.349	34.3455	0
	High	VVEILQNR	1	2	1	P05030		0	3.89796e+06	0	0.01846	2.81566	2	970.569	0.743775	485.788	36.8592	0
	High	TLANTAVVIR	1	1	1	P05030		0	3.35674e+06	0	0.004499	3.0174	2	1057.64	0.971477	529.322	40.3447	0
	High	MVVTATGDNTFVGR	1	2	1	P05030		0	127120	0	0.0005257	3.78701	2	1467.73	0.832049	734.367	43.7092	0
	High	QLGLGTNIYNAER	1	2	1	P05030		0	2.66264e+06	0.008	0.04049	2.41468	2	1448.75	1.20991	724.879	48.6116	0
	High	GEGFMVVTATGDNTFVGR	1	1	1	P05030		0	1.02468e+06	0	0.004132	3.59276	2	1857.88	1.7585	929.445	60.1789	0
	High	SVEDFMAAMQR	2	2	1	P05030		0	1.60818e+06	0	0.002563	3.99136	2	1284.57	-0.274738	642.789	60.5447	0
P07259	Protein URA2 OS=Saccharomyces cerevisiae (strain ATCC 204508 / S288c) OX=559292 GN=URA2 PE=1 SV=5 - [PYR1_YEAST]	28.1304	5.1	1	10	10	12	8.00532e+06	2214	244.887	5.8335
	A2	Sequence	# PSMs	# Proteins	# Protein Groups	Protein Group Accessions	Modifications	ΔCn	Area	q-Value	PEP	XCorr	Charge	MH+ [Da]	ΔM [ppm]	m/z [Da]	RT [min]	# Missed Cleavages
	High	sVLDDLSQR	1	1	1	P07259	N-Term(Dimethyl)	0	2.28225e+07	0.008	0.02903	2.37822	2	1060.56	-0.0766379	530.785	44.764	0
	High	SISGPVITDVASLk	2	1	1	P07259	K14(Guanidinyl)	0	365443	0.008	0.03288	1.90792	2	1428.81	-0.361085	714.906	59.2888	0
	High	IVNVNPLVSSVk	1	1	1	P07259	K12(Guanidinyl)	0	320342	0	0.009135	3.2268	2	1310.78	1.28932	655.894	52.9028	0
	High	SVQFHPESTPGPR	2	1	1	P07259		0	414364	0	0.02033	2.75813	2	1438.71	0.0234653	719.857	31.5657	0
	High	DELVEELPR	1	1	1	P07259		0	316946	0.008	0.06697	2.1021	2	1099.57	2.43744	550.286	47.5031	0
	High	LLIEAISR	1	1	1	P07259		0	0	0.008	0.05953	2.09882	2	914.566	-0.921341	457.787	49.268	0
	High	EIGFPVIVR	1	1	1	P07259		0	285464	0.008	0.1168	2.1019	2	1029.61	1.04485	515.309	60.1754	0
	High	LYFETINLER	1	1	1	P07259		0	550654	0.008	0.04399	2.56349	2	1297.68	0.0286945	649.343	61.2965	0
	High	ELVAPGAIQNLIR	1	1	1	P07259		0	642797	0	0.008711	2.31274	2	1393.82	1.37144	697.413	65.4588	0
	High	TADLASVLLLTSLQNR	1	1	1	P07259		0	32926.8	0	0.005059	2.62258	2	1714.97	2.731	857.991	78.1756	0
P16521	Elongation factor 3A OS=Saccharomyces cerevisiae (strain ATCC 204508 / S288c) OX=559292 GN=YEF3 PE=1 SV=4 - [EF3A_YEAST]	15.9267	5.56	4	6	6	7	611819	1044	115.872	6.04932
	A2	Sequence	# PSMs	# Proteins	# Protein Groups	Protein Group Accessions	Modifications	ΔCn	Area	q-Value	PEP	XCorr	Charge	MH+ [Da]	ΔM [ppm]	m/z [Da]	RT [min]	# Missed Cleavages
	High	GELVESHSk	1	1	1	P16521	K9(Guanidinyl)	0	580479	0.008	0.1309	2.05199	2	1027.52	0.981486	514.263	17.0396	0
	High	VLEELFQk	1	1	1	P16521	K8(Guanidinyl)	0	312810	0.008	0.1169	2.45909	2	1047.59	2.26393	524.297	54.3847	0
	High	AkDILDEFR	1	1	1	P16521	K2(Guanidinyl)	0	756657	0.008	0.05505	2.4709	2	1148.61	3.48385	574.809	52.159	1
	High	IAGIHSR	1	2	1	P16521		0	0	0.008	0.04997	1.60602	2	753.437	0.568087	377.222	15.4923	0
	High	IAAIGADLIDER	2	1	1	P16521		0	224049	0	0.01693	2.79115	2	1256.69	0.619911	628.846	54.4652	0
	High	LIVLDEPTNYLDR	1	3	1	P16521		0	498319	0.008	0.03748	2.11253	2	1560.83	3.10817	780.919	61.0768	0
P0CG63	Polyubiquitin OS=Saccharomyces cerevisiae (strain ATCC 204508 / S288c) OX=559292 GN=UBI4 PE=1 SV=1 - [UBI4P_YEAST]	15.1324	51.18	3	4	4	5	3.19456e+06	381	42.7999	7.57666
	A2	Sequence	# PSMs	# Proteins	# Protein Groups	Protein Group Accessions	Modifications	ΔCn	Area	q-Value	PEP	XCorr	Charge	MH+ [Da]	ΔM [ppm]	m/z [Da]	RT [min]	# Missed Cleavages
	High	tLTGKTITLEVESSDTIDNVk	1	3	1	P0CG63	N-Term(Dimethyl); K21(Guanidinyl)	0	0	0	0.0007557	3.39714	3	2334.24	1.28297	778.753	56.3365	1
	High	TLSDYNIQk	1	3	1	P0CG63	K9(Guanidinyl)	0	5.28937e+06	0	0.001486	2.63368	2	1123.57	0.458652	562.291	36.3754	0
	High	TLSDYNIQkESTLHLVLR	2	3	1	P0CG63	K9(Guanidinyl)	0	2.89929e+06	0	0.001707	3.15171	3	2172.18	-0.669804	724.73	56.8264	1
	High	TITLEVESSDTIDNVk	1	3	1	P0CG63	K16(Guanidinyl)	0	1.395e+06	0	0.007042	3.56284	2	1805.91	-1.97242	903.458	54.4465	0
P02994	Elongation factor 1-alpha OS=Saccharomyces cerevisiae (strain ATCC 204508 / S288c) OX=559292 GN=TEF1 PE=1 SV=1 - [EF1A_YEAST]	11.8454	12.23	1	4	4	4	1.08492e+06	458	50.0012	9.0415
	A2	Sequence	# PSMs	# Proteins	# Protein Groups	Protein Group Accessions	Modifications	ΔCn	Area	q-Value	PEP	XCorr	Charge	MH+ [Da]	ΔM [ppm]	m/z [Da]	RT [min]	# Missed Cleavages
	High	VETGVIkPGmVVTFAPAGVTTEVk	1	1	1	P02994	K7(Guanidinyl); M10(Oxidation); K24(Guanidinyl)	0	677341	0.008	0.1038	2.65293	3	2530.37	1.32464	844.129	59.3166	0
	High	TLLEAIDAIEQPSRPTDkPLR	1	1	1	P02994	K18(Guanidinyl)	0	1.12635e+06	0.008	0.073	2.7931	3	2405.33	5.46983	802.448	63.079	0
	High	IGGIGTVPVGR	1	1	1	P02994		0	1.45107e+06	0	0.0005682	3.30353	2	1025.61	-0.589465	513.308	40.6156	0
	High	TLLEAIDAIEQPSR	1	1	1	P02994		0	0	0	0.004906	3.0958	2	1555.84	2.11706	778.422	67.7563	0
P31539	Heat shock protein 104 OS=Saccharomyces cerevisiae (strain ATCC 204508 / S288c) OX=559292 GN=HSP104 PE=1 SV=2 - [HS104_YEAST]	9.04199	4.52	1	3	3	3	219615	908	101.972	5.45264
	A2	Sequence	# PSMs	# Proteins	# Protein Groups	Protein Group Accessions	Modifications	ΔCn	Area	q-Value	PEP	XCorr	Charge	MH+ [Da]	ΔM [ppm]	m/z [Da]	RT [min]	# Missed Cleavages
	High	ILDSALVTAAQLAk	1	1	1	P31539	K14(Guanidinyl)	0	427341	0	0.0004582	3.82328	2	1455.85	1.12137	728.431	63.8761	0
	High	LFSLDLAALTAGAk	1	1	1	P31539	K14(Guanidinyl)	0	76817.9	0	0.01471	3.14731	2	1432.82	3.69571	716.914	75.9028	0
	High	GADTNTPLEYLSk	1	1	1	P31539	K13(Guanidinyl)	0	154685	0.008	0.05547	2.0714	2	1450.72	0.780364	725.863	56.2417	0
P10592	Heat shock protein SSA2 OS=Saccharomyces cerevisiae (strain ATCC 204508 / S288c) OX=559292 GN=SSA2 PE=1 SV=3 - [HSP72_YEAST]	8.97744	4.38	3	1	2	3	326755	639	69.4275	5.05908
	A2	Sequence	# PSMs	# Proteins	# Protein Groups	Protein Group Accessions	Modifications	ΔCn	Area	q-Value	PEP	XCorr	Charge	MH+ [Da]	ΔM [ppm]	m/z [Da]	RT [min]	# Missed Cleavages
	High	ATAGDTHLGGEDFDNR	2	3	2	P10592;P09435		0	330899	0	0.01195	3.02661	2	1675.73	0.879635	838.37	32.377	0
	High	DAGTIAGLNVLR	1	4	1	P10592		0	322611	0	0.006952	2.81135	2	1199.68	0.841284	600.341	56.542	0
P09435	Heat shock protein SSA3 OS=Saccharomyces cerevisiae (strain ATCC 204508 / S288c) OX=559292 GN=SSA3 PE=1 SV=3 - [HSP73_YEAST]	8.61686	4.47	1	1	2	3	263744	649	70.5038	5.17334
	A2	Sequence	# PSMs	# Proteins	# Protein Groups	Protein Group Accessions	Modifications	ΔCn	Area	q-Value	PEP	XCorr	Charge	MH+ [Da]	ΔM [ppm]	m/z [Da]	RT [min]	# Missed Cleavages
	High	ATAGDTHLGGEDFDNR	2	3	2	P10592;P09435		0	330899	0	0.01195	3.02661	2	1675.73	0.879635	838.37	32.377	0
	High	TTPSYVAFTDTER	1	2	1	P09435		0	196589	0.008	0.03978	2.45077	2	1487.7	0.512647	744.355	46.5765	0
P39986	Endoplasmic reticulum transmembrane helix translocase OS=Saccharomyces cerevisiae (strain ATCC 204508 / S288c) OX=559292 GN=SPF1 PE=1 SV=1 - [SPF1_YEAST]	5.00973	0.99	1	1	1	2	238381	1215	135.182	6.59521
	A2	Sequence	# PSMs	# Proteins	# Protein Groups	Protein Group Accessions	Modifications	ΔCn	Area	q-Value	PEP	XCorr	Charge	MH+ [Da]	ΔM [ppm]	m/z [Da]	RT [min]	# Missed Cleavages
	High	LANVSAVTNIIR	2	1	1	P39986		0	238381	0.008	0.06794	2.60263	2	1270.75	-0.265338	635.877	55.6677	0
P33894	Dipeptidyl aminopeptidase A OS=Saccharomyces cerevisiae (strain ATCC 204508 / S288c) OX=559292 GN=STE13 PE=1 SV=1 - [STE13_YEAST]	4.24494	2.36	1	2	2	2	370878	931	107.134	5.96045
	A2	Sequence	# PSMs	# Proteins	# Protein Groups	Protein Group Accessions	Modifications	ΔCn	Area	q-Value	PEP	XCorr	Charge	MH+ [Da]	ΔM [ppm]	m/z [Da]	RT [min]	# Missed Cleavages
	High	mDYGYIDIHADSR	1	1	1	P33894	M1(Oxidation)	0	0	0.008	0.03153	1.99151	2	1571.68	1.75753	786.345	43.5202	0
	High	FDNTEVLHL	1	1	1	P33894		0	370878	0.008	0.04102	2.25343	2	1087.54	-0.0879547	544.275	55.8867	0
P00830	ATP synthase subunit beta, mitochondrial OS=Saccharomyces cerevisiae (strain ATCC 204508 / S288c) OX=559292 GN=ATP2 PE=1 SV=2 - [ATPB_YEAST]	3.33667	2.74	1	1	1	1		511	54.7599	5.70654
	A2	Sequence	# PSMs	# Proteins	# Protein Groups	Protein Group Accessions	Modifications	ΔCn	Area	q-Value	PEP	XCorr	Charge	MH+ [Da]	ΔM [ppm]	m/z [Da]	RT [min]	# Missed Cleavages
	High	FTQAGSEVSALLGR	1	1	1	P00830		0	0	0	0.006985	3.33667	2	1435.75	-0.400997	718.38	58.1868	0
P15108	ATP-dependent molecular chaperone HSC82 OS=Saccharomyces cerevisiae (strain ATCC 204508 / S288c) OX=559292 GN=HSC82 PE=1 SV=4 - [HSC82_YEAST]	3.12648	1.99	2	1	1	1	143217	705	80.8497	4.83057
	A2	Sequence	# PSMs	# Proteins	# Protein Groups	Protein Group Accessions	Modifications	ΔCn	Area	q-Value	PEP	XCorr	Charge	MH+ [Da]	ΔM [ppm]	m/z [Da]	RT [min]	# Missed Cleavages
	High	SVDELTSLTDYVTR	1	2	1	P15108		0	143217	0	0.001513	3.12648	2	1598.79	1.19522	799.9	64.9671	0
P40477	Nucleoporin NUP159 OS=Saccharomyces cerevisiae (strain ATCC 204508 / S288c) OX=559292 GN=NUP159 PE=1 SV=1 - [NU159_YEAST]	3.03484	1.51	1	1	1	1		1460	158.811	4.83057
	A2	Sequence	# PSMs	# Proteins	# Protein Groups	Protein Group Accessions	Modifications	ΔCn	Area	q-Value	PEP	XCorr	Charge	MH+ [Da]	ΔM [ppm]	m/z [Da]	RT [min]	# Missed Cleavages
	High	qNNIkcEQMQITNANIQDLkEk	1	1	1	P40477	N-Term(Dimethyl); K5(Guanidinyl); C6(Carbamidomethyl); K20(Guanidinyl); K22(Guanidinyl)	0	0	0.008	0.06066	3.03484	3	2814.41	1.65384	938.81	66.3479	2
Q00955	Acetyl-CoA carboxylase OS=Saccharomyces cerevisiae (strain ATCC 204508 / S288c) OX=559292 GN=ACC1 PE=1 SV=2 - [ACAC_YEAST]	2.35141	0.63	1	1	1	1	321679	2233	250.197	6.27783
	A2	Sequence	# PSMs	# Proteins	# Protein Groups	Protein Group Accessions	Modifications	ΔCn	Area	q-Value	PEP	XCorr	Charge	MH+ [Da]	ΔM [ppm]	m/z [Da]	RT [min]	# Missed Cleavages
	High	LGGIPLGVIGVETR	1	1	1	Q00955		0	321679	0.008	0.03047	2.35141	2	1380.82	1.47328	690.915	64.8786	0
P60010	Actin OS=Saccharomyces cerevisiae (strain ATCC 204508 / S288c) OX=559292 GN=ACT1 PE=1 SV=1 - [ACT_YEAST]	2.2491	4.27	1	1	1	1	488483	375	41.6629	5.68115
	A2	Sequence	# PSMs	# Proteins	# Protein Groups	Protein Group Accessions	Modifications	ΔCn	Area	q-Value	PEP	XCorr	Charge	MH+ [Da]	ΔM [ppm]	m/z [Da]	RT [min]	# Missed Cleavages
	High	SYELPDGQVITIGNER	1	1	1	P60010		0	488483	0.008	0.1009	2.2491	2	1790.9	3.21703	895.953	61.0655	0
P38248	Cell wall protein ECM33 OS=Saccharomyces cerevisiae (strain ATCC 204508 / S288c) OX=559292 GN=ECM33 PE=1 SV=3 - [ECM33_YEAST]	2.21364	3.5	1	1	1	1	353939	429	43.7419	4.90674
	A2	Sequence	# PSMs	# Proteins	# Protein Groups	Protein Group Accessions	Modifications	ΔCn	Area	q-Value	PEP	XCorr	Charge	MH+ [Da]	ΔM [ppm]	m/z [Da]	RT [min]	# Missed Cleavages
	High	VGQSLSIVSNDELSk	1	1	1	P38248	K15(Guanidinyl)	0	353939	0.008	0.09942	2.21364	2	1617.84	0.287334	809.426	49.1397	0
P31755	Initiation-specific alpha-1,6-mannosyltransferase OS=Saccharomyces cerevisiae (strain ATCC 204508 / S288c) OX=559292 GN=OCH1 PE=1 SV=1 - [OCH1_YEAST]	2.09684	3.54	1	1	1	1	425830	480	55.121	7.6792
	A2	Sequence	# PSMs	# Proteins	# Protein Groups	Protein Group Accessions	Modifications	ΔCn	Area	q-Value	PEP	XCorr	Charge	MH+ [Da]	ΔM [ppm]	m/z [Da]	RT [min]	# Missed Cleavages
	High	MDTMLLKPIDSWPSQNK	1	1	1	P31755		0	425830	0.008	0.07373	2.09684	2	2004	3.69886	1002.5	66.8436	0
P07149	Fatty acid synthase subunit beta OS=Saccharomyces cerevisiae (strain ATCC 204508 / S288c) OX=559292 GN=FAS1 PE=1 SV=2 - [FAS1_YEAST]	2.06762	0.59	1	1	1	1	182270	2051	228.547	5.92236
	A2	Sequence	# PSMs	# Proteins	# Protein Groups	Protein Group Accessions	Modifications	ΔCn	Area	q-Value	PEP	XCorr	Charge	MH+ [Da]	ΔM [ppm]	m/z [Da]	RT [min]	# Missed Cleavages
	High	VSGDLNPIHVSR	1	1	1	P07149		0	182270	0.008	0.03696	2.06762	2	1293.69	-1.74926	647.348	36.6089	0
Q05854	Uncharacterized transcriptional regulatory protein YLR278C OS=Saccharomyces cerevisiae (strain ATCC 204508 / S288c) OX=559292 GN=YLR278C PE=1 SV=1 - [YL278_YEAST]	2.04026	0.67	1	1	1	1	329904	1341	151.184	8.29443
	A2	Sequence	# PSMs	# Proteins	# Protein Groups	Protein Group Accessions	Modifications	ΔCn	Area	q-Value	PEP	XCorr	Charge	MH+ [Da]	ΔM [ppm]	m/z [Da]	RT [min]	# Missed Cleavages
	High	FELNEkLSR	1	1	1	Q05854	K6(Guanidinyl)	0	329904	0.008	0.1046	2.04026	2	1177.63	-0.998713	589.319	45.9611	1
P48238	Uncharacterized protein YGR153W OS=Saccharomyces cerevisiae (strain ATCC 204508 / S288c) OX=559292 GN=YGR153W PE=4 SV=2 - [YG3O_YEAST]	2.01886	8.76	1	1	1	1	46177.7	217	25.1531	5.42725
	A2	Sequence	# PSMs	# Proteins	# Protein Groups	Protein Group Accessions	Modifications	ΔCn	Area	q-Value	PEP	XCorr	Charge	MH+ [Da]	ΔM [ppm]	m/z [Da]	RT [min]	# Missed Cleavages
	High	KAkcFkELEMENIEkGDIK	1	1	1	P48238	K3(Guanidinyl); C4(Carbamidomethyl); K6(Guanidinyl); K15(Guanidinyl)	0	46177.7	0.008	0.09269	2.01886	2	2436.25	0.236378	1218.63	76.3547	4
P39744	Nucleolar complex protein 2 OS=Saccharomyces cerevisiae (strain ATCC 204508 / S288c) OX=559292 GN=NOC2 PE=1 SV=2 - [NOC2_YEAST]	1.6462	0.85	2	1	1	1	685846	710	81.5504	8.48486
	A2	Sequence	# PSMs	# Proteins	# Protein Groups	Protein Group Accessions	Modifications	ΔCn	Area	q-Value	PEP	XCorr	Charge	MH+ [Da]	ΔM [ppm]	m/z [Da]	RT [min]	# Missed Cleavages
	High	PQAIQk	1	2	1	P39744	K6(Guanidinyl)	0	685846	0.008	0.06485	1.6462	2	726.427	1.31333	363.717	18.5994	0
Q12411	Sporulation-specific protein 21 OS=Saccharomyces cerevisiae (strain ATCC 204508 / S288c) OX=559292 GN=SPO21 PE=1 SV=1 - [MPC70_YEAST]	0	6.73	1	1	1	1		609	69.835	8.76318
	A2	Sequence	# PSMs	# Proteins	# Protein Groups	Protein Group Accessions	Modifications	ΔCn	Area	q-Value	PEP	XCorr	Charge	MH+ [Da]	ΔM [ppm]	m/z [Da]	RT [min]	# Missed Cleavages
	High	GSSNINTASImSQYNVDTQATAIMSDMQKQYDSQQMTSPFV	1	1	1	Q12411	M11(Oxidation)	0	0	0.008	0.1136	0.236168	3	4534.06	8.88232	1512.02	80.5076	1

## Sheet: fig.S3c
Checked	Master	Accession	Description	Coverage [%]	# Peptides	# PSMs	# Unique Peptides	# AAs	MW [kDa]	calc. pI	Score Sequest HT: Sequest HT	# Peptides (by Search Engine): Sequest HT	# Protein Groups
FALSE	Master Protein	A6ZRP5	Chitin synthase OS=Saccharomyces cerevisiae (strain YJM789) OX=307796 GN=CHS1 PE=4 SV=1	47	71	2902	40	1131	129.8	6.23	4562.25	71	1
	Checked	Confidence	Sequence	Modifications	Qvality PEP	Qvality q-value	# Protein Groups	# Proteins	# PSMs	Master Protein Accessions	# Missed Cleavages	Theo. MH+ [Da]	Confidence (by Search Engine): Sequest HT	Percolator q-Value (by Search Engine): Sequest HT	Percolator PEP (by Search Engine): Sequest HT	XCorr (by Search Engine): Sequest HT
	FALSE	High	AEIPLMTSK		0.0603976	0.00702582	1	13	14	A6ZRP5	0	989.534	High	0.0006873	0.0008968	1.37
	FALSE	High	DDEYDDLNTIDK		0.0782395	0.00702582	1	12	1	A6ZRP5	0	1455.61	High	0.0006873	0.00151	2.25
	FALSE	High	DLGEYDKDDFSR		0.0437705	0.00702582	2	13	2	A0A0L8RC73; A6ZRP5	1	1459.63	High	0.0006873	0.0004716	0.82
	FALSE	High	DYYDDPEGGYIDQR		0.0298479	0.00702582	1	12	1	A6ZRP5	0	1705.7	High	0.0006873	0.0002214	2.43
	FALSE	High	EFRNPNVGGACGEIR		0.000561116	0.00702582	1	13	3	A6ZRP5	1	1618.78	High	0.0006873	9.906e-08	2.69
	FALSE	High	EFRNPNVGGACGEIR	1xCarbamidomethyl [C11]	0.00400264	0.00702582	1	13	160	A6ZRP5	1	1675.8	High	0.0006873	4.454e-06	3.82
	FALSE	High	EFRNPNVGGACGEIRTDLGK	1xCarbamidomethyl [C11]	0.000112222	0.00702582	1	13	5	A6ZRP5	2	2190.07	High	0.0006873	4.358e-09	4.25
	FALSE	High	ESDIIVSNDNLTANR		0.000527011	0.00702582	1	13	110	A6ZRP5	0	1660.81	High	0.0006873	8.752e-08	3.14
	FALSE	High	ETELMLVVTMYNEDHILLGR		1.07615e-05	0.00702582	2	14	3	A0A0L8RC73; A6ZRP5	0	2376.19	High	0.0006873	4.651e-11	4.12
	FALSE	High	ETELMLVVTMYNEDHILLGR	1xOxidation [M]	0.00189263	0.00702582	2	14	2	A0A0L8RC73; A6ZRP5	0	2392.19	High	0.0006873	1.042e-06	3.18
	FALSE	High	EYLHDDSRPVNDGKEELDSVK		0.0751567	0.00702582	1	1	4	A6ZRP5	1	2445.15	High	0.0006873	0.001392	3.04
	FALSE	High	FKLWNGNFVFDSPISK		7.23023e-06	0.00702582	2	15	6	A0A0L8RC73; A6ZRP5	1	1898.98	High	0.000687285	2.15164e-11	3.81
	FALSE	High	FIGCSIYMIVR	1xCarbamidomethyl [C4]	0.0494667	0.00702582	1	13	3	A6ZRP5	0	1358.7	High	0.0006873	0.0006002	1.77
	FALSE	High	FIGCSIYMIVR	1xCarbamidomethyl [C4]; 1xOxidation [M8]	0.0665977	0.00702582	1	13	5	A6ZRP5	0	1374.69	High	0.0006873	0.001093	1.41
	FALSE	High	FMRYQAVTCEPNQLAEK	1xCarbamidomethyl [C9]; 1xOxidation [M2]	0.00349416	0.00702582	2	13	1	A0A0L8RC73; A6ZRP5	1	2100.98	High	0.0006873	3.413e-06	2.99
	FALSE	High	FVKLLNPLVASQNFEYK		0.00170482	0.00702582	2	15	4	A0A0L8RC73; A6ZRP5	1	2010.11	High	0.0006873	8.492e-07	2.62
	FALSE	High	GAMANPLGK	1xOxidation [M3]	0.076171	0.00702582	1	14	54	A6ZRP5	0	874.445	High	0.0006873	0.001428	1.8
	FALSE	High	GAMANPLGKINTTEDGTFK		0.00649597	0.00702582	1	14	1	A6ZRP5	1	1964.97	High	0.0006873	1.136e-05	3.38
	FALSE	High	GAMANPLGKINTTEDGTFK	1xOxidation [M3]	0.000629476	0.00702582	1	14	2	A6ZRP5	1	1980.97	High	0.0006873	1.235e-07	3.27
	FALSE	High	GIMDNVKYMVK		0.00969503	0.00702582	1	13	3	A6ZRP5	1	1297.66	High	0.0006873	2.479e-05	1.96
	FALSE	High	GIMDNVKYMVK	1xOxidation [M]	0.0165495	0.00702582	1	13	20	A6ZRP5	1	1313.66	High	0.0006873	7.01e-05	2.32
	FALSE	High	GIMDNVKYMVK	2xOxidation [M3; M9]	0.0162091	0.00702582	1	13	32	A6ZRP5	1	1329.65	High	0.0006873	6.697e-05	2.22
	FALSE	High	GIMDNVKYMVKK	2xOxidation [M3; M9]	0.0255709	0.00702582	1	13	5	A6ZRP5	2	1457.75	High	0.0006873	0.0001639	2.06
	FALSE	High	KAEIPLMTSK		0.00636161	0.00702582	1	13	73	A6ZRP5	1	1117.63	High	0.0006873	1.091e-05	2.11
	FALSE	High	KAEIPLMTSK	1xOxidation [M7]	0.0178591	0.00702582	1	13	73	A6ZRP5	1	1133.62	High	0.0006873	8.098e-05	2.1
	FALSE	High	KFKLWNGNFVFDSPISK		0.0121113	0.00702582	2	15	3	A0A0L8RC73; A6ZRP5	2	2027.07	High	0.0006873	3.817e-05	2.36
	FALSE	High	KKNSSTWGPDAWK		0.000983184	0.00702582	1	13	7	A6ZRP5	2	1504.75	High	0.0006873	2.921e-07	3.27
	FALSE	High	KIVVCIISDGR		0.0335376	0.00702582	1	13	1	A6ZRP5	1	1202.69	High	0.0006873	0.0002791	3.27
	FALSE	High	KIVVCIISDGR	1xCarbamidomethyl [C5]	0.0117793	0.00702582	1	13	16	A6ZRP5	1	1259.71	High	0.0006873	3.616e-05	3.14
	FALSE	High	KIVVCIISDGRSK	1xCarbamidomethyl [C5]	0.00612244	0.00702582	1	13	1	A6ZRP5	2	1474.84	High	0.0006873	1.014e-05	3.08
	FALSE	High	KNSSTWGPDAWKK		0.000343343	0.00702582	1	13	23	A6ZRP5	2	1504.75	High	0.0006873	3.812e-08	3.08
	FALSE	High	ILCFEVVTK	1xCarbamidomethyl [C3]	0.0316401	0.00702582	2	15	54	A0A0L8RC73; A6ZRP5	0	1108.61	High	0.0006873	0.0002487	1.84
	FALSE	High	ILCFEVVTKK	1xCarbamidomethyl [C3]	0.0196748	0.00702582	2	15	40	A0A0L8RC73; A6ZRP5	1	1236.7	High	0.0006873	9.765e-05	1.61
	FALSE	High	LLNPLVASQNFEYK		8.4631e-05	0.00702582	2	23	214	A0A0L8RC73; A6ZRP5	0	1635.87	High	0.0006873	2.533e-09	2.65
	FALSE	High	INTTEDGTFK		0.0400598	0.00702582	2	15	60	A0A0L8RC73; A6ZRP5	0	1125.54	High	0.0006873	0.0003971	1.83
	FALSE	High	INTTEDGTFKMEVLVSSSEIQANYDK	1xOxidation [M11]	0.00249223	0.00702582	2	15	2	A0A0L8RC73; A6ZRP5	1	2935.39	High	0.0006873	1.777e-06	2.86
	FALSE	High	LQFQANGVPASSSVSSIGSK		0.00618676	0.00702582	1	10	2	A6ZRP5	0	1964.01	High	0.0006873	1.038e-05	2.47
	FALSE	High	IVVCIISDGR	1xCarbamidomethyl [C4]	0.0275809	0.00702582	1	13	112	A6ZRP5	0	1131.62	High	0.0006873	0.0001894	2.31
	FALSE	High	IVVCIISDGRSK	1xCarbamidomethyl [C4]	0.0562617	0.00702582	1	13	6	A6ZRP5	1	1346.75	High	0.0006873	0.0007783	2.04
	FALSE	High	LWNGNFVFDSPISK		0.000789441	0.00702582	2	15	63	A0A0L8RC73; A6ZRP5	0	1623.82	High	0.0006873	1.913e-07	1.71
	FALSE	High	MEVLVSSSEIQANYDK		0.0182337	0.00702582	2	15	1	A0A0L8RC73; A6ZRP5	0	1812.87	High	0.0006873	8.466e-05	2.54
	FALSE	High	MEVLVSSSEIQANYDK	1xOxidation [M1]	0.0189408	0.00702582	2	15	2	A0A0L8RC73; A6ZRP5	0	1828.86	High	0.0006873	9.097e-05	3.06
	FALSE	High	MEVLVSSSEIQANYDKYLK		0.0138675	0.00702582	2	14	1	A0A0L8RC73; A6ZRP5	1	2217.11	High	0.0006873	4.949e-05	2.76
	FALSE	High	MEVLVSSSEIQANYDKYLK	1xOxidation [M1]	0.00840571	0.00702582	2	14	2	A0A0L8RC73; A6ZRP5	1	2233.11	High	0.0006873	1.878e-05	3.75
	FALSE	High	MSNILDKTTESNFGFITVLPGAFSAYRFEAVR		0.0290394	0.00702582	2	14	1	J7S757; A6ZRP5	2	3581.81	High	0.0006873	0.0002094	1.9
	FALSE	High	NCNWILKYCR	2xCarbamidomethyl [C2; C9]	0.0487997	0.00702582	1	14	2	A6ZRP5	1	1426.67	High	0.0006873	0.000585	2.38
	FALSE	High	NDTISFEGLITTEAFR		0.0538407	0.00702582	1	13	1	A6ZRP5	0	1813.9	High	0.0006873	0.0007144	1.28
	FALSE	High	NGEMVDPYDYENSLR		0.0626804	0.00702582	1	13	1	A6ZRP5	0	1801.77	High	0.0006873	0.000967	2.79
	FALSE	High	NGEMVDPYDYENSLR	1xOxidation [M4]	0.0087035	0.00702582	1	13	1	A6ZRP5	0	1817.76	High	0.0006873	2.001e-05	3.17
	FALSE	High	NPNVGGACGEIR		0.0620497	0.00702582	2	15	4	A0A0L8RC73; A6ZRP5	0	1186.56	High	0.0006873	0.0009431	3
	FALSE	High	NPNVGGACGEIR	1xCarbamidomethyl [C8]	0.0217471	0.00702582	2	15	40	A0A0L8RC73; A6ZRP5	0	1243.58	High	0.0006873	0.000119	2.04
	FALSE	High	NPNVGGACGEIRTDLGK	1xCarbamidomethyl [C8]	0.0123664	0.00702582	2	15	4	A0A0L8RC73; A6ZRP5	1	1757.86	High	0.0006873	3.974e-05	2.7
	FALSE	High	NPNVGGACGEIRTDLGKR	1xCarbamidomethyl [C8]	0.0133481	0.00702582	2	15	3	A0A0L8RC73; A6ZRP5	2	1913.96	High	0.0006873	4.61e-05	4.18
	FALSE	High	NSSTWGPDAWK		0.0366571	0.00702582	1	13	29	A6ZRP5	0	1248.56	High	0.0006873	0.000333	1.98
	FALSE	High	NSSTWGPDAWKK		0.0044591	0.00702582	1	13	225	A6ZRP5	1	1376.66	High	0.0006873	5.476e-06	2.95
	FALSE	High	SESRPTEPSYDEK		0.00595417	0.00702582	1	13	182	A6ZRP5	0	1524.68	High	0.0006873	9.623e-06	3.18
	FALSE	High	SESRPTEPSYDEKK		0.00267206	0.00702582	1	13	9	A6ZRP5	1	1652.78	High	0.0006873	2.037e-06	2.94
	FALSE	High	SESRPTEPSYDEKKTGYYANVR		9.04121e-06	0.00702582	1	13	5	A6ZRP5	2	2577.22	High	0.0006873	3.328e-11	3.51
	FALSE	High	SLALLSSLGCYQDGFAK	1xCarbamidomethyl [C10]	5.8297e-05	0.00702582	2	15	4	A0A0L8RC73; A6ZRP5	0	1829.91	High	0.0006873	1.225e-09	3.37
	FALSE	High	SLALLSSLGCYQDGFAKDEINEK	1xCarbamidomethyl [C10]	7.7025e-06	0.00702582	2	15	5	A0A0L8RC73; A6ZRP5	1	2558.24	High	0.0006873	2.44e-11	3.99
	FALSE	High	SLALLSSLGCYQDGFAKDEINEKK	1xCarbamidomethyl [C10]	1.01427e-05	0.00702582	2	15	10	A0A0L8RC73; A6ZRP5	2	2686.34	High	0.0006873	4.156e-11	4.16
	FALSE	High	SISTDDTLETAK		0.00122447	0.00702582	1	12	190	A6ZRP5	0	1280.62	High	0.0006873	4.477e-07	2.47
	FALSE	High	SISTDDTLETAKK		0.00243219	0.00702582	1	12	45	A6ZRP5	1	1408.72	High	0.0006873	1.694e-06	2.36
	FALSE	High	SISTDDTLETAKKAEIPLMTSK		0.00473116	0.00702582	1	12	3	A6ZRP5	2	2379.23	High	0.0006873	6.162e-06	2.77
	FALSE	High	SISTDDTLETAKKAEIPLMTSK	1xOxidation [M19]	0.00493313	0.00702582	1	12	4	A6ZRP5	2	2395.23	High	0.0006873	6.653e-06	2.57
	FALSE	High	SSYASTDVPER		0.0149154	0.00702582	3	15	37	A0A0L8RC73; J7S757; A6ZRP5	0	1211.55	High	0.0006873	5.705e-05	2.14
	FALSE	High	SSYASTDVPERVPEFILQR		0.000898046	0.00702582	3	15	106	A0A0L8RC73; J7S757; A6ZRP5	1	2194.11	High	0.0006873	2.452e-07	2.82
	FALSE	High	SSYASTDVPERVPEFILQRR		0.00245774	0.00702582	3	15	57	A0A0L8RC73; J7S757; A6ZRP5	2	2350.21	High	0.0006873	1.724e-06	3.06
	FALSE	High	TGYYANVR		0.0531164	0.00702582	3	18	13	A0A0L8RC73; J7S757; A6ZRP5	0	943.463	High	0.0006873	0.0006916	1.6
	FALSE	High	TLKGIMDNVK	1xOxidation [M6]	0.0478157	0.00702582	1	13	8	A6ZRP5	1	1134.62	High	0.0006873	0.0005607	1.41
	FALSE	High	TLKGIMDNVKYMVK		0.00137844	0.00702582	1	13	3	A6ZRP5	2	1639.89	High	0.0006873	5.656e-07	2.82
	FALSE	High	TLKGIMDNVKYMVK	1xOxidation [M]	0.0174921	0.00702582	1	13	7	A6ZRP5	2	1655.89	High	0.0006873	7.79e-05	2.07
	FALSE	High	TLKGIMDNVKYMVK	2xOxidation [M6; M12]	0.00149344	0.00702582	1	13	9	A6ZRP5	2	1671.88	High	0.0006873	6.604e-07	2.44
	FALSE	High	TLLDQYATTTENANTLPNEFK		0.000885618	0.00702582	1	13	9	A6ZRP5	0	2384.16	High	0.0006873	2.393e-07	2.32
	FALSE	High	TLLDQYATTTENANTLPNEFKFMR	1xOxidation [M23]	0.0695734	0.00702582	1	13	1	A6ZRP5	1	2834.37	High	0.0006873	0.001193	1.7
	FALSE	High	TTESNFGFITVLPGAFSAYR		0.0330814	0.00702582	2	16	2	J7S757; A6ZRP5	0	2178.09	High	0.0006873	0.0002717	1.72
	FALSE	High	VLNDFDPK		0.0425944	0.00702582	2	15	218	A0A0L8RC73; A6ZRP5	0	947.483	High	0.0006873	0.0004474	1.37
	FALSE	High	VLNDFDPKSESRPTEPSYDEK		0.00359291	0.00702582	1	13	15	A6ZRP5	1	2453.15	High	0.0006873	3.617e-06	2.5
	FALSE	High	VLNDFDPKSESRPTEPSYDEKK		0.00174083	0.00702582	1	13	21	A6ZRP5	2	2581.24	High	0.0006873	8.869e-07	2.69
	FALSE	High	VPEFILQR		0.0612182	0.00702582	3	16	118	A0A0L8RC73; J7S757; A6ZRP5	0	1001.58	High	0.0006873	0.0009226	1.97
	FALSE	High	VWSSGHNIGR		0.0191382	0.00702582	1	13	36	A6ZRP5	0	1112.56	High	0.0006873	9.265e-05	1.77
	FALSE	High	WAFEGFAELLRPNIVTLLDAGTMPGKDSIYQLWR	1xOxidation [M23]	0.0109882	0.00702582	2	13	1	A0A0L8RC73; A6ZRP5	1	3924.02	High	0.0006873	3.146e-05	1.2
	FALSE	High	YLKVLNDFDPK		0.0348243	0.00702582	2	14	1	A0A0L8RC73; A6ZRP5	1	1351.73	High	0.0006873	0.0003012	1.64
	FALSE	High	YQAVTCEPNQLAEK		0.00814639	0.00702582	2	13	5	A0A0L8RC73; A6ZRP5	0	1593.76	High	0.0006873	1.761e-05	2.65
	FALSE	High	YQAVTCEPNQLAEK	1xCarbamidomethyl [C6]	0.000523352	0.00702582	2	13	153	A0A0L8RC73; A6ZRP5	0	1650.78	High	0.0006873	8.657e-08	2.81
	FALSE	High	YQAVTCEPNQLAEKNFTVR		0.00658712	0.00702582	1	12	2	A6ZRP5	1	2211.09	High	0.0006873	1.17e-05	4.22
	FALSE	High	YQAVTCEPNQLAEKNFTVR	1xCarbamidomethyl [C6]	4.20175e-05	0.00702582	1	12	113	A6ZRP5	1	2268.11	High	0.0006873	6.495e-10	4.61
	FALSE	High	YQAVTCEPNQLAEKNFTVRQLK	1xCarbamidomethyl [C6]	0.00956103	0.00702582	1	12	2	A6ZRP5	2	2637.35	High	0.0006873	2.41e-05	3.47
FALSE	Master Protein	A0A0L8RC73	Chitin synthase OS=Saccharomyces eubayanus OX=1080349 GN=DI49_4549 PE=4 SV=1	23	32	1346	2	1129	128.8	5.85	1910.92	32	1
	Checked	Confidence	Sequence	Modifications	Qvality PEP	Qvality q-value	# Protein Groups	# Proteins	# PSMs	Master Protein Accessions	# Missed Cleavages	Theo. MH+ [Da]	Confidence (by Search Engine): Sequest HT	Percolator q-Value (by Search Engine): Sequest HT	Percolator PEP (by Search Engine): Sequest HT	XCorr (by Search Engine): Sequest HT
	FALSE	High	DLGEYDKDDFSR		0.0437705	0.00702582	2	13	2	A0A0L8RC73; A6ZRP5	1	1459.63	High	0.0006873	0.0004716	0.82
	FALSE	High	ETELMLVVTMYNEDHILLGR		1.07615e-05	0.00702582	2	14	3	A0A0L8RC73; A6ZRP5	0	2376.19	High	0.0006873	4.651e-11	4.12
	FALSE	High	ETELMLVVTMYNEDHILLGR	1xOxidation [M]	0.00189263	0.00702582	2	14	2	A0A0L8RC73; A6ZRP5	0	2392.19	High	0.0006873	1.042e-06	3.18
	FALSE	High	FKLWNGNFVFDSPISK		7.23023e-06	0.00702582	2	15	6	A0A0L8RC73; A6ZRP5	1	1898.98	High	0.000687285	2.15164e-11	3.81
	FALSE	High	FMRYQAVTCEPNQLAEK	1xCarbamidomethyl [C9]; 1xOxidation [M2]	0.00349416	0.00702582	2	13	1	A0A0L8RC73; A6ZRP5	1	2100.98	High	0.0006873	3.413e-06	2.99
	FALSE	High	FVKLLNPLVASQNFEYK		0.00170482	0.00702582	2	15	4	A0A0L8RC73; A6ZRP5	1	2010.11	High	0.0006873	8.492e-07	2.62
	FALSE	High	KFKLWNGNFVFDSPISK		0.0121113	0.00702582	2	15	3	A0A0L8RC73; A6ZRP5	2	2027.07	High	0.0006873	3.817e-05	2.36
	FALSE	High	KIVICIISDGR	1xCarbamidomethyl [C5]	0.0318578	0.00702582	1	2	2	A0A0L8RC73	1	1273.73	High	0.0006873	0.0002513	1.9
	FALSE	High	ILCFEVVTK	1xCarbamidomethyl [C3]	0.0316401	0.00702582	2	15	54	A0A0L8RC73; A6ZRP5	0	1108.61	High	0.0006873	0.0002487	1.84
	FALSE	High	ILCFEVVTKK	1xCarbamidomethyl [C3]	0.0196748	0.00702582	2	15	40	A0A0L8RC73; A6ZRP5	1	1236.7	High	0.0006873	9.765e-05	1.61
	FALSE	High	LLNPLVASQNFEYK		8.4631e-05	0.00702582	2	23	214	A0A0L8RC73; A6ZRP5	0	1635.87	High	0.0006873	2.533e-09	2.65
	FALSE	High	INTTEDGTFK		0.0400598	0.00702582	2	15	60	A0A0L8RC73; A6ZRP5	0	1125.54	High	0.0006873	0.0003971	1.83
	FALSE	High	INTTEDGTFKMEVLVSSSEIQANYDK	1xOxidation [M11]	0.00249223	0.00702582	2	15	2	A0A0L8RC73; A6ZRP5	1	2935.39	High	0.0006873	1.777e-06	2.86
	FALSE	High	IVICIISDGR	1xCarbamidomethyl [C4]	0.0374164	0.00702582	1	2	96	A0A0L8RC73	0	1145.63	High	0.0006873	0.0003458	1.81
	FALSE	High	LWNGNFVFDSPISK		0.000789441	0.00702582	2	15	63	A0A0L8RC73; A6ZRP5	0	1623.82	High	0.0006873	1.913e-07	1.71
	FALSE	High	MEVLVSSSEIQANYDK		0.0182337	0.00702582	2	15	1	A0A0L8RC73; A6ZRP5	0	1812.87	High	0.0006873	8.466e-05	2.54
	FALSE	High	MEVLVSSSEIQANYDK	1xOxidation [M1]	0.0189408	0.00702582	2	15	2	A0A0L8RC73; A6ZRP5	0	1828.86	High	0.0006873	9.097e-05	3.06
	FALSE	High	MEVLVSSSEIQANYDKYLK		0.0138675	0.00702582	2	14	1	A0A0L8RC73; A6ZRP5	1	2217.11	High	0.0006873	4.949e-05	2.76
	FALSE	High	MEVLVSSSEIQANYDKYLK	1xOxidation [M1]	0.00840571	0.00702582	2	14	2	A0A0L8RC73; A6ZRP5	1	2233.11	High	0.0006873	1.878e-05	3.75
	FALSE	High	NPNVGGACGEIR		0.0620497	0.00702582	2	15	4	A0A0L8RC73; A6ZRP5	0	1186.56	High	0.0006873	0.0009431	3
	FALSE	High	NPNVGGACGEIR	1xCarbamidomethyl [C8]	0.0217471	0.00702582	2	15	40	A0A0L8RC73; A6ZRP5	0	1243.58	High	0.0006873	0.000119	2.04
	FALSE	High	NPNVGGACGEIRTDLGK	1xCarbamidomethyl [C8]	0.0123664	0.00702582	2	15	4	A0A0L8RC73; A6ZRP5	1	1757.86	High	0.0006873	3.974e-05	2.7
	FALSE	High	NPNVGGACGEIRTDLGKR	1xCarbamidomethyl [C8]	0.0133481	0.00702582	2	15	3	A0A0L8RC73; A6ZRP5	2	1913.96	High	0.0006873	4.61e-05	4.18
	FALSE	High	SLALLSSLGCYQDGFAK	1xCarbamidomethyl [C10]	5.8297e-05	0.00702582	2	15	4	A0A0L8RC73; A6ZRP5	0	1829.91	High	0.0006873	1.225e-09	3.37
	FALSE	High	SLALLSSLGCYQDGFAKDEINEK	1xCarbamidomethyl [C10]	7.7025e-06	0.00702582	2	15	5	A0A0L8RC73; A6ZRP5	1	2558.24	High	0.0006873	2.44e-11	3.99
	FALSE	High	SLALLSSLGCYQDGFAKDEINEKK	1xCarbamidomethyl [C10]	1.01427e-05	0.00702582	2	15	10	A0A0L8RC73; A6ZRP5	2	2686.34	High	0.0006873	4.156e-11	4.16
	FALSE	High	SSTWGPDAWKK		0.066374	0.00702582	2	2	9	A0A0L8RC73; J7S757	1	1262.62	High	0.0006873	0.001085	1.95
	FALSE	High	SSYASTDVPER		0.0149154	0.00702582	3	15	37	A0A0L8RC73; J7S757; A6ZRP5	0	1211.55	High	0.0006873	5.705e-05	2.14
	FALSE	High	SSYASTDVPERVPEFILQR		0.000898046	0.00702582	3	15	106	A0A0L8RC73; J7S757; A6ZRP5	1	2194.11	High	0.0006873	2.452e-07	2.82
	FALSE	High	SSYASTDVPERVPEFILQRR		0.00245774	0.00702582	3	15	57	A0A0L8RC73; J7S757; A6ZRP5	2	2350.21	High	0.0006873	1.724e-06	3.06
	FALSE	High	TGYYANVR		0.0531164	0.00702582	3	18	13	A0A0L8RC73; J7S757; A6ZRP5	0	943.463	High	0.0006873	0.0006916	1.6
	FALSE	High	VLNDFDPK		0.0425944	0.00702582	2	15	218	A0A0L8RC73; A6ZRP5	0	947.483	High	0.0006873	0.0004474	1.37
	FALSE	High	VPEFILQR		0.0612182	0.00702582	3	16	118	A0A0L8RC73; J7S757; A6ZRP5	0	1001.58	High	0.0006873	0.0009226	1.97
	FALSE	High	WAFEGFAELLRPNIVTLLDAGTMPGKDSIYQLWR	1xOxidation [M23]	0.0109882	0.00702582	2	13	1	A0A0L8RC73; A6ZRP5	1	3924.02	High	0.0006873	3.146e-05	1.2
	FALSE	High	YLKVLNDFDPK		0.0348243	0.00702582	2	14	1	A0A0L8RC73; A6ZRP5	1	1351.73	High	0.0006873	0.0003012	1.64
	FALSE	High	YQAVTCEPNQLAEK		0.00814639	0.00702582	2	13	5	A0A0L8RC73; A6ZRP5	0	1593.76	High	0.0006873	1.761e-05	2.65
	FALSE	High	YQAVTCEPNQLAEK	1xCarbamidomethyl [C6]	0.000523352	0.00702582	2	13	153	A0A0L8RC73; A6ZRP5	0	1650.78	High	0.0006873	8.657e-08	2.81
FALSE	Master Protein	J7S757	Chitin synthase OS=Kazachstania naganishii (strain ATCC MYA-139 / BCRC 22969 / CBS 8797 / KCTC 17520 / NBRC 10181 / NCYC 3082 / Yp74L-3) OX=1071383 GN=KNAG0F01160 PE=4 SV=1	8	9	344	1	1117	127.8	6.46	542.34	9	1
	Checked	Confidence	Sequence	Modifications	Qvality PEP	Qvality q-value	# Protein Groups	# Proteins	# PSMs	Master Protein Accessions	# Missed Cleavages	Theo. MH+ [Da]	Confidence (by Search Engine): Sequest HT	Percolator q-Value (by Search Engine): Sequest HT	Percolator PEP (by Search Engine): Sequest HT	XCorr (by Search Engine): Sequest HT
	FALSE	High	IVTLLDAGTMPGK		0.0171326	0.00702582	1	1	1	J7S757	0	1315.73	High	0.0006873	7.494e-05	2.41
	FALSE	High	MSNILDKTTESNFGFITVLPGAFSAYRFEAVR		0.0290394	0.00702582	2	14	1	J7S757; A6ZRP5	2	3581.81	High	0.0006873	0.0002094	1.9
	FALSE	High	SSTWGPDAWKK		0.066374	0.00702582	2	2	9	A0A0L8RC73; J7S757	1	1262.62	High	0.0006873	0.001085	1.95
	FALSE	High	SSYASTDVPER		0.0149154	0.00702582	3	15	37	A0A0L8RC73; J7S757; A6ZRP5	0	1211.55	High	0.0006873	5.705e-05	2.14
	FALSE	High	SSYASTDVPERVPEFILQR		0.000898046	0.00702582	3	15	106	A0A0L8RC73; J7S757; A6ZRP5	1	2194.11	High	0.0006873	2.452e-07	2.82
	FALSE	High	SSYASTDVPERVPEFILQRR		0.00245774	0.00702582	3	15	57	A0A0L8RC73; J7S757; A6ZRP5	2	2350.21	High	0.0006873	1.724e-06	3.06
	FALSE	High	TGYYANVR		0.0531164	0.00702582	3	18	13	A0A0L8RC73; J7S757; A6ZRP5	0	943.463	High	0.0006873	0.0006916	1.6
	FALSE	High	TTESNFGFITVLPGAFSAYR		0.0330814	0.00702582	2	16	2	J7S757; A6ZRP5	0	2178.09	High	0.0006873	0.0002717	1.72
	FALSE	High	VPEFILQR		0.0612182	0.00702582	3	16	118	A0A0L8RC73; J7S757; A6ZRP5	0	1001.58	High	0.0006873	0.0009226	1.97
FALSE	Master Protein	H0GL96	Hsc82p OS=Saccharomyces cerevisiae x Saccharomyces kudriavzevii (strain VIN7) OX=1095631 GN=VIN7_3828 PE=3 SV=1	22	14	20	4	705	80.8	4.83	45.32	14	1
	Checked	Confidence	Sequence	Modifications	Qvality PEP	Qvality q-value	# Protein Groups	# Proteins	# PSMs	Master Protein Accessions	# Missed Cleavages	Theo. MH+ [Da]	Confidence (by Search Engine): Sequest HT	Percolator q-Value (by Search Engine): Sequest HT	Percolator PEP (by Search Engine): Sequest HT	XCorr (by Search Engine): Sequest HT
	FALSE	High	AELINNLGTIAK		0.0939953	0.00702582	2	28	1	H0GL96; A0A6A5Q4M3	0	1256.72	High	0.0006873	0.002184	2.8
	FALSE	High	ALKDILGDQVEK		0.0198798	0.00702582	1	10	2	H0GL96	1	1328.74	High	0.0006873	9.984e-05	2.73
	FALSE	High	ELISNASDALDK		0.0198798	0.00702582	2	31	1	H0GL96; A0A6A5Q4M3	0	1275.64	High	0.0006873	0.0001001	2.48
	FALSE	High	ELISNASDALDKIR		0.00986516	0.00702582	2	30	2	H0GL96; A0A6A5Q4M3	1	1544.83	High	0.0006873	2.551e-05	2.98
	FALSE	High	GVVDSEDLPLNLSR		0.00901179	0.00702582	2	30	1	H0GL96; A0A6A5Q4M3	0	1513.79	High	0.0006873	2.151e-05	3.12
	FALSE	High	HSEFVAYPIQLLVTK		0.000672551	0.00702582	1	16	2	H0GL96	0	1744.96	High	0.0006873	1.408e-07	2.87
	FALSE	High	LEEVDEEEEEKKPK		0.0349437	0.00702582	1	12	1	H0GL96	1	1730.83	High	0.0006873	0.0003017	2.27
	FALSE	High	LFLKDDQLEYLEEK		0.0579994	0.00702582	2	23	1	H0GL96; A0A6A5Q4M3	1	1782.92	High	0.0006873	0.0008241	1.41
	FALSE	High	LFLKDDQLEYLEEKR		0.00127231	0.00702582	2	19	2	H0GL96; A0A6A5Q4M3	2	1939.02	High	0.0006873	4.813e-07	3.5
	FALSE	High	NPSDITQEEYNAFYK		0.000170463	0.00702582	2	19	2	H0GL96; A0A6A5Q4M3	0	1818.82	High	0.0006873	9.847e-09	2.64
	FALSE	High	QLETEPDLFIR		0.0220494	0.00702582	2	16	2	H0GL96; A0A6A5Q4M3	0	1360.71	High	0.0006873	0.0001221	2.83
	FALSE	High	SISNDWEDPLYVK		0.0336526	0.00702582	2	26	1	H0GL96; A0A6A5Q4M3	0	1565.75	High	0.0006873	0.0002798	1.46
	FALSE	High	SVDELTSLTDYVTR		0.00145746	0.00702582	2	16	1	H0GL96; A0A6A5Q4M3	0	1598.79	High	0.0006873	6.3e-07	2.83
	FALSE	High	YQALSDPKQLETEPDLFIR		0.0104661	0.00702582	1	6	1	H0GL96	1	2263.16	High	0.0006873	2.87e-05	2.27
FALSE	Master Protein	A0A6A5Q4M3	ATP-dependent molecular chaperone HSP82 OS=Saccharomyces cerevisiae OX=4932 GN=PACBIOSEQ_LOCUS5835 PE=3 SV=1	22	14	18	4	709	81.4	4.91	36.5	14	1
	Checked	Confidence	Sequence	Modifications	Qvality PEP	Qvality q-value	# Protein Groups	# Proteins	# PSMs	Master Protein Accessions	# Missed Cleavages	Theo. MH+ [Da]	Confidence (by Search Engine): Sequest HT	Percolator q-Value (by Search Engine): Sequest HT	Percolator PEP (by Search Engine): Sequest HT	XCorr (by Search Engine): Sequest HT
	FALSE	High	AELINNLGTIAK		0.0939953	0.00702582	2	28	1	H0GL96; A0A6A5Q4M3	0	1256.72	High	0.0006873	0.002184	2.8
	FALSE	High	ALKEILGDQVEK		0.0579994	0.00702582	1	12	1	A0A6A5Q4M3	1	1342.76	High	0.0006873	0.0008283	2.19
	FALSE	High	ELISNASDALDK		0.0198798	0.00702582	2	31	1	H0GL96; A0A6A5Q4M3	0	1275.64	High	0.0006873	0.0001001	2.48
	FALSE	High	ELISNASDALDKIR		0.00986516	0.00702582	2	30	2	H0GL96; A0A6A5Q4M3	1	1544.83	High	0.0006873	2.551e-05	2.98
	FALSE	High	GVVDSEDLPLNLSR		0.00901179	0.00702582	2	30	1	H0GL96; A0A6A5Q4M3	0	1513.79	High	0.0006873	2.151e-05	3.12
	FALSE	High	HSEFVAYPIQLVVTK		0.0317488	0.00702582	1	13	1	A0A6A5Q4M3	0	1730.95	High	0.0006873	0.0002496	2.15
	FALSE	High	LEEVDEEEEKKPK		0.0101436	0.00702582	1	8	1	A0A6A5Q4M3	1	1601.79	High	0.0006873	2.697e-05	2.65
	FALSE	High	LFLKDDQLEYLEEK		0.0579994	0.00702582	2	23	1	H0GL96; A0A6A5Q4M3	1	1782.92	High	0.0006873	0.0008241	1.41
	FALSE	High	LFLKDDQLEYLEEKR		0.00127231	0.00702582	2	19	2	H0GL96; A0A6A5Q4M3	2	1939.02	High	0.0006873	4.813e-07	3.5
	FALSE	High	NPSDITQEEYNAFYK		0.000170463	0.00702582	2	19	2	H0GL96; A0A6A5Q4M3	0	1818.82	High	0.0006873	9.847e-09	2.64
	FALSE	High	QLETEPDLFIR		0.0220494	0.00702582	2	16	2	H0GL96; A0A6A5Q4M3	0	1360.71	High	0.0006873	0.0001221	2.83
	FALSE	High	SLSDPKQLETEPDLFIR		0.0864896	0.00702582	1	9	1	A0A6A5Q4M3	1	1988.03	High	0.0006873	0.00184	1.84
	FALSE	High	SISNDWEDPLYVK		0.0336526	0.00702582	2	26	1	H0GL96; A0A6A5Q4M3	0	1565.75	High	0.0006873	0.0002798	1.46
	FALSE	High	SVDELTSLTDYVTR		0.00145746	0.00702582	2	16	1	H0GL96; A0A6A5Q4M3	0	1598.79	High	0.0006873	6.3e-07	2.83
FALSE	Master Protein	J8Q4K4	ATP synthase subunit alpha OS=Saccharomyces arboricola (strain H-6 / AS 2.3317 / CBS 10644) OX=1160507 GN=SU7_0057 PE=3 SV=1	2	1	7	1	547	58.8	9.07	14.28	1	1
	Checked	Confidence	Sequence	Modifications	Qvality PEP	Qvality q-value	# Protein Groups	# Proteins	# PSMs	Master Protein Accessions	# Missed Cleavages	Theo. MH+ [Da]	Confidence (by Search Engine): Sequest HT	Percolator q-Value (by Search Engine): Sequest HT	Percolator PEP (by Search Engine): Sequest HT	XCorr (by Search Engine): Sequest HT
	FALSE	High	EAYPGDVFYLHSR		0.00424685	0.00702582	1	16	7	J8Q4K4	0	1553.74	High	0.0006873	4.976e-06	2.83
FALSE	Master Protein	H0GUX6	Plasma membrane ATPase OS=Saccharomyces cerevisiae x Saccharomyces kudriavzevii (strain VIN7) OX=1095631 GN=VIN7_7163 PE=3 SV=1	3	3	4	3	915	99.2	5.03	11.54	3	1
	Checked	Confidence	Sequence	Modifications	Qvality PEP	Qvality q-value	# Protein Groups	# Proteins	# PSMs	Master Protein Accessions	# Missed Cleavages	Theo. MH+ [Da]	Confidence (by Search Engine): Sequest HT	Percolator q-Value (by Search Engine): Sequest HT	Percolator PEP (by Search Engine): Sequest HT	XCorr (by Search Engine): Sequest HT
	FALSE	High	ADTGIAVEGATDAAR		0.0278667	0.00702582	1	46	1	H0GUX6	0	1417.69	High	0.0006873	0.0001937	3.64
	FALSE	High	GLDAIDKAFLK		0.0431785	0.00702582	1	49	1	H0GUX6	1	1190.68	High	0.0006873	0.0004581	2.22
	FALSE	High	KADTGIAVEGATDAAR		0.0156029	0.00702582	1	46	2	H0GUX6	1	1545.79	High	0.0006873	6.249e-05	2.9
FALSE	Master Protein	A5E0B0	Uncharacterized protein OS=Lodderomyces elongisporus (strain ATCC 11503 / CBS 2605 / JCM 1781 / NBRC 1676 / NRRL YB-4239) OX=379508 GN=LELG_03047 PE=4 SV=1	43	2	10	2	305	34.3	7.53	9.98	2	1
	Checked	Confidence	Sequence	Modifications	Qvality PEP	Qvality q-value	# Protein Groups	# Proteins	# PSMs	Master Protein Accessions	# Missed Cleavages	Theo. MH+ [Da]	Confidence (by Search Engine): Sequest HT	Percolator q-Value (by Search Engine): Sequest HT	Percolator PEP (by Search Engine): Sequest HT	XCorr (by Search Engine): Sequest HT
	FALSE	High	SKIQDKEGIPPDQQR		0.0149154	0.00702582	1	24	8	A5E0B0	2	1738.91	High	0.0006873	5.693e-05	2.21
	FALSE	High	TLSDYNIQKESTLHLVLR		0.00179627	0.00702582	1	27	2	A5E0B0	1	2130.16	High	0.0006873	9.439e-07	2.48
FALSE	Master Protein	A0A7I9BXJ3	Y55_G0006490.mRNA.1.CDS.1 OS=Saccharomyces cerevisiae OX=4932 GN=PACBIOSEQ_LOCUS3156 PE=3 SV=1	7	2	3	2	396	43	5	6.53	2	1
	Checked	Confidence	Sequence	Modifications	Qvality PEP	Qvality q-value	# Protein Groups	# Proteins	# PSMs	Master Protein Accessions	# Missed Cleavages	Theo. MH+ [Da]	Confidence (by Search Engine): Sequest HT	Percolator q-Value (by Search Engine): Sequest HT	Percolator PEP (by Search Engine): Sequest HT	XCorr (by Search Engine): Sequest HT
	FALSE	High	NAPLADYLSVHFR		0.0864896	0.00702582	1	7	1	A0A7I9BXJ3	0	1502.78	High	0.0006873	0.00185	2.23
	FALSE	High	SGIPAYYGYGGTTK		0.0641765	0.00702582	1	6	2	A0A7I9BXJ3	0	1434.69	High	0.0006873	0.001011	2.29
FALSE	Master Protein	G0V952	Uncharacterized protein OS=Naumovozyma castellii (strain ATCC 76901 / BCRC 22586 / CBS 4309 / NBRC 1992 / NRRL Y-12630) OX=1064592 GN=NCAS0A14440 PE=3 SV=1	5	2	2	1	646	69.6	5.17	5.48	2	1
	Checked	Confidence	Sequence	Modifications	Qvality PEP	Qvality q-value	# Protein Groups	# Proteins	# PSMs	Master Protein Accessions	# Missed Cleavages	Theo. MH+ [Da]	Confidence (by Search Engine): Sequest HT	Percolator q-Value (by Search Engine): Sequest HT	Percolator PEP (by Search Engine): Sequest HT	XCorr (by Search Engine): Sequest HT
	FALSE	High	IINEPTAAAIAYGLDKK		0.00458512	0.00702582	1	72	1	G0V952	1	1787.99	High	0.0006873	5.773e-06	3.04
	FALSE	High	SQIDEVVLVGGSTR		0.0199486	0.00702582	2	20	1	A0A1X7R266; G0V952	0	1459.78	High	0.0006873	0.0001003	2.44
FALSE	Master Protein	A0A1X7R266	Similar to Saccharomyces cerevisiae YDL229W SSB1 Cytoplasmic ATPase that is a ribosome-associated molecular chaperone, functions with J-protein partner Zuo1p OS=Kazachstania saulgeensis OX=1789683 GN=KASA_0O03674G PE=3 SV=1	7	3	4	2	613	66.3	5.49	4.69	3	1
	Checked	Confidence	Sequence	Modifications	Qvality PEP	Qvality q-value	# Protein Groups	# Proteins	# PSMs	Master Protein Accessions	# Missed Cleavages	Theo. MH+ [Da]	Confidence (by Search Engine): Sequest HT	Percolator q-Value (by Search Engine): Sequest HT	Percolator PEP (by Search Engine): Sequest HT	XCorr (by Search Engine): Sequest HT
	FALSE	High	LLSDFFDGKQLEK		0.0864896	0.00702582	1	19	2	A0A1X7R266	1	1539.81	High	0.0006873	0.001846	1.99
	FALSE	High	SQIDEVVLVGGSTR		0.0199486	0.00702582	2	20	1	A0A1X7R266; G0V952	0	1459.78	High	0.0006873	0.0001003	2.44
	FALSE	High	VTPSFVAFTPEER		0.0867786	0.00702582	1	20	1	A0A1X7R266	0	1479.75	High	0.0006873	0.001857	2.25
FALSE	Master Protein	A6ZYU3	Hexose transporter OS=Saccharomyces cerevisiae (strain YJM789) OX=307796 GN=HXT7 PE=3 SV=1	2	1	3	1	570	62.8	7.5	4.5	1	1
	Checked	Confidence	Sequence	Modifications	Qvality PEP	Qvality q-value	# Protein Groups	# Proteins	# PSMs	Master Protein Accessions	# Missed Cleavages	Theo. MH+ [Da]	Confidence (by Search Engine): Sequest HT	Percolator q-Value (by Search Engine): Sequest HT	Percolator PEP (by Search Engine): Sequest HT	XCorr (by Search Engine): Sequest HT
	FALSE	High	YLAEVGKIEEAKR		0.0197429	0.00702582	1	20	3	A6ZYU3	2	1505.83	High	0.0006873	9.877e-05	2.77
FALSE	Master Protein	B5VQY7	YNL055Cp-like protein OS=Saccharomyces cerevisiae (strain AWRI1631) OX=545124 GN=AWRI1631_142660 PE=4 SV=1	17	3	3	3	269	29	8.48	2.88	3	1
	Checked	Confidence	Sequence	Modifications	Qvality PEP	Qvality q-value	# Protein Groups	# Proteins	# PSMs	Master Protein Accessions	# Missed Cleavages	Theo. MH+ [Da]	Confidence (by Search Engine): Sequest HT	Percolator q-Value (by Search Engine): Sequest HT	Percolator PEP (by Search Engine): Sequest HT	XCorr (by Search Engine): Sequest HT
	FALSE	High	AKQPVKDGPLSTNVEAK		0.0486343	0.00702582	1	7	1	B5VQY7	2	1781.98	High	0.0006873	0.0005835	1.99
	FALSE	High	SAVLNTTFTQPFFTAR		0.030784	0.00702582	1	8	1	B5VQY7	0	1800.93	High	0.0006873	0.0002352	1.46
	FALSE	High	VSDSGIVTLAYK		0.0420179	0.00702582	1	14	1	B5VQY7	0	1252.68	High	0.0006873	0.0004367	2.88
FALSE	Master Protein	H0H166	Elongation factor 2 OS=Saccharomyces cerevisiae x Saccharomyces kudriavzevii (strain VIN7) OX=1095631 GN=VIN7_9976 PE=3 SV=1	2	1	1	1	842	93.2	6.25	2.72	1	1
	Checked	Confidence	Sequence	Modifications	Qvality PEP	Qvality q-value	# Protein Groups	# Proteins	# PSMs	Master Protein Accessions	# Missed Cleavages	Theo. MH+ [Da]	Confidence (by Search Engine): Sequest HT	Percolator q-Value (by Search Engine): Sequest HT	Percolator PEP (by Search Engine): Sequest HT	XCorr (by Search Engine): Sequest HT
	FALSE	High	ETVESESSQTALSK		0.00329323	0.00702582	1	7	1	H0H166	0	1495.71	High	0.0006873	3.04e-06	2.72
FALSE	Master Protein	A0A7I9FH18	Mannan endo-1,6-alpha-mannosidase OS=Saccharomyces cerevisiae OX=4932 GN=PACBIOSEQ_LOCUS3619 PE=3 SV=1	3	1	1	1	449	49.6	4.67	2.64	1	1
	Checked	Confidence	Sequence	Modifications	Qvality PEP	Qvality q-value	# Protein Groups	# Proteins	# PSMs	Master Protein Accessions	# Missed Cleavages	Theo. MH+ [Da]	Confidence (by Search Engine): Sequest HT	Percolator q-Value (by Search Engine): Sequest HT	Percolator PEP (by Search Engine): Sequest HT	XCorr (by Search Engine): Sequest HT
	FALSE	High	FLGVTAQLVPETR		0.0304688	0.00702582	1	9	1	A0A7I9FH18	0	1430.8	High	0.0006873	0.0002311	2.64
FALSE	Master Protein	P61626	Lysozyme C OS=Homo sapiens OX=9606 GN=LYZ PE=1 SV=1	8	1	1	1	148	16.5	9.16	2.56	1	1
	Checked	Confidence	Sequence	Modifications	Qvality PEP	Qvality q-value	# Protein Groups	# Proteins	# PSMs	Master Protein Accessions	# Missed Cleavages	Theo. MH+ [Da]	Confidence (by Search Engine): Sequest HT	Percolator q-Value (by Search Engine): Sequest HT	Percolator PEP (by Search Engine): Sequest HT	XCorr (by Search Engine): Sequest HT
	FALSE	High	STDYGIFQINSR		0.0087035	0.00702582	1	1	1	P61626	0	1400.68	High	0.0006873	1.999e-05	2.56
FALSE	Master Protein	A0A6V8S2U3	Galactose transporter OS=Saccharomyces cerevisiae OX=4932 GN=SCNYR20_0004012800 PE=3 SV=1	2	1	2	1	574	63.8	7.8	2.55	1	1
	Checked	Confidence	Sequence	Modifications	Qvality PEP	Qvality q-value	# Protein Groups	# Proteins	# PSMs	Master Protein Accessions	# Missed Cleavages	Theo. MH+ [Da]	Confidence (by Search Engine): Sequest HT	Percolator q-Value (by Search Engine): Sequest HT	Percolator PEP (by Search Engine): Sequest HT	XCorr (by Search Engine): Sequest HT
	FALSE	High	YLCEVNKVEDAKR	1xCarbamidomethyl [C3]	0.0439197	0.00702582	1	10	2	A0A6V8S2U3	2	1623.82	High	0.0006873	0.0004763	1.27
FALSE	Master Protein	C7GQJ1	Cell wall protein ECM33 OS=Saccharomyces cerevisiae (strain JAY291) OX=574961 GN=ECM33 PE=3 SV=1	6	2	2	2	430	43.8	4.91	2.42	2	1
	Checked	Confidence	Sequence	Modifications	Qvality PEP	Qvality q-value	# Protein Groups	# Proteins	# PSMs	Master Protein Accessions	# Missed Cleavages	Theo. MH+ [Da]	Confidence (by Search Engine): Sequest HT	Percolator q-Value (by Search Engine): Sequest HT	Percolator PEP (by Search Engine): Sequest HT	XCorr (by Search Engine): Sequest HT
	FALSE	High	VGQSLSIVSNDELSK		0.00701337	0.00702582	1	13	1	C7GQJ1	0	1575.82	High	0.0006873	1.318e-05	2.42
	FALSE	High	VNVFNINNNR		0.0962054	0.00702582	1	11	1	C7GQJ1	0	1203.62	High	0.0006873	0.002291	1.21
FALSE	Master Protein	A0A7I9EL93	Glutamyl-tRNA synthetase OS=Saccharomyces cerevisiae OX=4932 GN=PACBIOSEQ_LOCUS2154 PE=3 SV=1	1	1	1	1	724	82.6	7.88	1.95	1	1
	Checked	Confidence	Sequence	Modifications	Qvality PEP	Qvality q-value	# Protein Groups	# Proteins	# PSMs	Master Protein Accessions	# Missed Cleavages	Theo. MH+ [Da]	Confidence (by Search Engine): Sequest HT	Percolator q-Value (by Search Engine): Sequest HT	Percolator PEP (by Search Engine): Sequest HT	XCorr (by Search Engine): Sequest HT
	FALSE	High	IGDIIQFER		0.0844929	0.00702582	1	12	1	A0A7I9EL93	0	1090.59	High	0.0006873	0.001756	1.95
FALSE	Master Protein	Q75EE7	AAR134Wp OS=Ashbya gossypii (strain ATCC 10895 / CBS 109.51 / FGSC 9923 / NRRL Y-1056) OX=284811 GN=AGOS_AAR134W PE=3 SV=1	9	1	1	1	165	17.9	9.63	1.69	1	1
	Checked	Confidence	Sequence	Modifications	Qvality PEP	Qvality q-value	# Protein Groups	# Proteins	# PSMs	Master Protein Accessions	# Missed Cleavages	Theo. MH+ [Da]	Confidence (by Search Engine): Sequest HT	Percolator q-Value (by Search Engine): Sequest HT	Percolator PEP (by Search Engine): Sequest HT	XCorr (by Search Engine): Sequest HT
	FALSE	High	AVGGEVGASAALAPK		0.0148123	0.00702582	1	11	1	Q75EE7	0	1297.71	High	0.0006873	5.635e-05	1.69
FALSE	Master Protein	E9P9M2	Actin (Fragment) OS=Saccharomyces cerevisiae OX=4932 GN=act1 PE=3 SV=1	5	1	1	1	347	38.8	5.69	1.62	1	1
	Checked	Confidence	Sequence	Modifications	Qvality PEP	Qvality q-value	# Protein Groups	# Proteins	# PSMs	Master Protein Accessions	# Missed Cleavages	Theo. MH+ [Da]	Confidence (by Search Engine): Sequest HT	Percolator q-Value (by Search Engine): Sequest HT	Percolator PEP (by Search Engine): Sequest HT	XCorr (by Search Engine): Sequest HT
	FALSE	High	SYELPDGQVITIGNER		0.041875	0.00702582	1	42	1	E9P9M2	0	1790.89	High	0.0006873	0.0004322	1.62
FALSE	Master Protein	A0A6C1EA20	Mitochondrial phosphate carrier protein OS=Saccharomyces pastorianus OX=27292 GN=MIR1_2 PE=3 SV=1	4	1	1	1	311	32.8	9.31	0	1	1
	Checked	Confidence	Sequence	Modifications	Qvality PEP	Qvality q-value	# Protein Groups	# Proteins	# PSMs	Master Protein Accessions	# Missed Cleavages	Theo. MH+ [Da]	Confidence (by Search Engine): Sequest HT	Percolator q-Value (by Search Engine): Sequest HT	Percolator PEP (by Search Engine): Sequest HT	XCorr (by Search Engine): Sequest HT
	FALSE	High	ASEFYYGFAGPK		0.0800939	0.00702582	1	8	1	A0A6C1EA20	0	1336.62	High	0.0006873	0.001575	1.51
FALSE	Master Protein	A0A6C1DS86	NADPH--cytochrome P450 reductase OS=Saccharomyces pastorianus OX=27292 GN=NCP1_1 PE=3 SV=1	2	1	2	1	691	76.7	5.19	0	1	1
	Checked	Confidence	Sequence	Modifications	Qvality PEP	Qvality q-value	# Protein Groups	# Proteins	# PSMs	Master Protein Accessions	# Missed Cleavages	Theo. MH+ [Da]	Confidence (by Search Engine): Sequest HT	Percolator q-Value (by Search Engine): Sequest HT	Percolator PEP (by Search Engine): Sequest HT	XCorr (by Search Engine): Sequest HT
	FALSE	High	GVSTALVGILSR		0.0646103	0.00702582	1	14	2	A0A6C1DS86	0	1172.7	High	0.0006873	0.001027	1.31
FALSE	Master Protein	G0W7D4	Malate dehydrogenase OS=Naumovozyma dairenensis (strain ATCC 10597 / BCRC 20456 / CBS 421 / NBRC 0211 / NRRL Y-12639) OX=1071378 GN=NDAI0C00340 PE=3 SV=1	6	1	1	1	342	37.3	8.32	0	1	1
	Checked	Confidence	Sequence	Modifications	Qvality PEP	Qvality q-value	# Protein Groups	# Proteins	# PSMs	Master Protein Accessions	# Missed Cleavages	Theo. MH+ [Da]	Confidence (by Search Engine): Sequest HT	Percolator q-Value (by Search Engine): Sequest HT	Percolator PEP (by Search Engine): Sequest HT	XCorr (by Search Engine): Sequest HT
	FALSE	High	VAVLGASGGIGQPLSLLLK		0.088237	0.00702582	1	1	1	G0W7D4	0	1793.09	High	0.0006873	0.001926	1.02
FALSE	Master Protein	G0W4C0	Elongation factor 1-alpha OS=Naumovozyma dairenensis (strain ATCC 10597 / BCRC 20456 / CBS 421 / NBRC 0211 / NRRL Y-12639) OX=1071378 GN=NDAI0A05030 PE=3 SV=1	5	1	1	1	457	49.6	8.98	0	1	1
	Checked	Confidence	Sequence	Modifications	Qvality PEP	Qvality q-value	# Protein Groups	# Proteins	# PSMs	Master Protein Accessions	# Missed Cleavages	Theo. MH+ [Da]	Confidence (by Search Engine): Sequest HT	Percolator q-Value (by Search Engine): Sequest HT	Percolator PEP (by Search Engine): Sequest HT	XCorr (by Search Engine): Sequest HT
	FALSE	High	SVEMHHEQLEQGVPGDNVGFNVK		0.0102857	0.00702582	1	38	1	G0W4C0	0	2550.2	High	0.0006873	2.777e-05	1.12
